# Supplementary material for: (Acetyl­acetonato-κ2 O,O′)carbon­yl[tris­(naphthalen-1-yl)phosphane-κP]rhodium(I) acetone hemisolvate
Source: Acta Crystallogr Sect E Struct Rep Online. 2012 Mar 10;68(Pt 4):m394. doi: 10.1107/S1600536812008148 (PMC3343806; doi:10.1107/S1600536812008148)
Supplement: Supplementary file 1 [file e-68-0m394-sup1.cif]

##############################################################################
#                                                                            #
# This CIF contains the data in a paper accepted for publication in          #
# Acta Crystallographica Section E. It conforms to the requirements of       #
# Notes for Authors for Acta Crystallographica Section E, and has been       #
# peer reviewed under the auspices of the IUCr Commission on Journals.       #
#                                                                            #
# Full details of the Crystallographic Information File format               #
# are given in the paper "The Crystallographic Information File (CIF):       #
# a New Standard Archive File for Crystallography" by S. R. Hall, F. H.      #
# Allen and I. D. Brown [Acta Cryst. (1991), A47, 655-685].                  #
#                                                                            #
# The current version of the core CIF dictionary is obtainable from          #
# ftp://ftp.iucr.org/pub/cif_core.dic.                                       #
#                                                                            #
# Software is freely available for graphical display of the structure(s)     #
# in this CIF. For information consult the CIF software page                 #
# http://www.iucr.org/resources/cif/software.                                #
#                                                                            #
# This file may be used for bona fide research purposes within the           #
# scientific community so long as proper attribution is given to the journal # 
# article from which it was obtained.                                        #
#                                                                            #
##############################################################################
data_global
_audit_creation_method     'WinGX routine CIF_UPDATE'
_audit_conform_dict_name     cif_core.dic
_audit_conform_dict_version     2.4
_journal_data_validation_number     ?
_journal_date_recd_electronic     2012-02-17
_journal_date_accepted     2012-02-23
_journal_name_full     'Acta Crystallographica, Section E'
_journal_year     2012
_journal_volume     68
_journal_issue      4
_journal_page_first     m394
_journal_page_last     m394
_journal_paper_category     QM
_journal_paper_doi     10.1107/S1600536812008148
_journal_coeditor_code     HG5181
_publ_contact_author_name     'Meijboom, Reinout'
_publ_contact_author_address
;
Research Centre for Synthesis and Catalysis
Department of Chemistry
University of Johannesburg
PO Box 524
Auckland Park 2006
Johannesburg, South Africa
;
_publ_contact_author_email     rmeijboom@uj.ac.za
_publ_contact_author_fax     '+27 11 5592189'
_publ_contact_author_phone     '+27 11 5592367'
_publ_section_title
;\
(Acetylacetonato-\k^2^<i>O</i>,<i>O</i>')carbonyl[tris(naphthalen-1-yl)\
phosphane-\k<i>P</i>]rhodium(I) acetone hemisolvate
;
loop_
    _publ_author_name
    _publ_author_footnote
    _publ_author_address
    'Ogutu, Hezron' .
;
Research Centre for Synthesis and Catalysis, Department of Chemistry,
University of Johannesburg, PO Box 524, Auckland Park,
2006 Johannesburg, South Africa
;
    'Meijboom, Reinout' .
;
Research Centre for Synthesis and Catalysis, Department of Chemistry,
University of Johannesburg, PO Box 524, Auckland Park,
2006 Johannesburg, South Africa
;
data_I
_audit_creation_method     'WinGX routine CIF_UPDATE'
_chemical_name_systematic
;
(Acetylacetonato-\k^2^<i>O</i>,<i>O</i>')carbonyl[tris(naphthalen-
1-yl)phosphane-\k<i>P</i>]rhodium(I) acetone hemisolvate
;
_chemical_formula_moiety     'C36 H28 O3 P Rh, 0.5(C3 H6 O)'
_chemical_formula_sum     'C37.5 H31 O3.5 P1 Rh1'
_chemical_formula_iupac     '[Rh (C5 H7 O2) (C30 H21 P) (C O)], 0.5C3 H6 O'
_chemical_formula_weight     671.51
_symmetry_cell_setting     monoclinic
_symmetry_space_group_name_H-M     'P 21/c'
_symmetry_space_group_name_Hall     '-P 2ybc'
loop_
    _symmetry_equiv_pos_as_xyz
    'x, y, z'
    '-x, y+1/2, -z+1/2'
    '-x, -y, -z'
    'x, -y-1/2, z-1/2'
_cell_length_a     19.8780(5)
_cell_length_b     16.9350(5)
_cell_length_c     18.8060(4)
_cell_angle_alpha     90
_cell_angle_beta     102.9160(10)
_cell_angle_gamma     90
_cell_volume     6170.6(3)
_cell_formula_units_Z     8
_cell_measurement_reflns_used     9789
_cell_measurement_theta_min     3.92
_cell_measurement_theta_max     64.92
_cell_measurement_temperature     173(2)
_exptl_crystal_description     Plate
_exptl_crystal_colour     Yellow
_exptl_crystal_size_max     0.15
_exptl_crystal_size_mid     0.09
_exptl_crystal_size_min     0.04
_exptl_crystal_density_diffrn     1.446
_exptl_crystal_density_method     'not measured'
_exptl_crystal_F_000     2752
_exptl_absorpt_coefficient_mu     5.268
_exptl_absorpt_correction_type     multi-scan
_exptl_absorpt_process_details     '(SADABS; Bruker, 2007)'
_exptl_absorpt_correction_T_min     0.5054
_exptl_absorpt_correction_T_max     0.8169
_exptl_special_details     ?
_diffrn_ambient_temperature     173(2)
_diffrn_radiation_type     CuK\a
_diffrn_radiation_wavelength     1.54184
_diffrn_radiation_monochromator     graphite
_diffrn_measurement_device_type     'Bruker APEXII CCD'
_diffrn_measurement_method     '\f and \w scans'
_diffrn_reflns_number     105322
_diffrn_reflns_av_R_equivalents     0.0428
_diffrn_reflns_theta_min     3.92
_diffrn_reflns_theta_max     64.92
_diffrn_reflns_theta_full     64.92
_diffrn_measured_fraction_theta_max     0.981
_diffrn_measured_fraction_theta_full     0.981
_diffrn_reflns_limit_h_min     -23
_diffrn_reflns_limit_h_max     23
_diffrn_reflns_limit_k_min     -19
_diffrn_reflns_limit_k_max     19
_diffrn_reflns_limit_l_min     -21
_diffrn_reflns_limit_l_max     16
_diffrn_standards_number     0
_diffrn_standards_interval_count     0
_diffrn_standards_interval_time     0
_diffrn_standards_decay_%     0
_refine_special_details
;
Refinement of <i>F</i>^2^ against ALL reflections. The weighted <i>R</i>-factor
<i>wR</i> and goodness of fit <i>S</i> are based on <i>F</i>^2^, conventional
<i>R</i>-factors <i>R</i> are based on <i>F</i>, with <i>F</i> set to zero for
negative <i>F</i>^2^. The threshold expression of <i>F</i>^2^ >
\s(<i>F</i>^2^) is used only for calculating <i>R</i>-factors(gt) <i>etc</i>.
and is not relevant to the choice of reflections for refinement.
<i>R</i>-factors based on <i>F</i>^2^ are statistically about twice as large
as those based on <i>F</i>, and <i>R</i>- factors based on ALL data will be
even larger.
;
_reflns_number_total     10278
_reflns_number_gt     9730
_reflns_threshold_expression     I>2\s(I)
_refine_ls_structure_factor_coef     Fsqd
_refine_ls_matrix_type     full
_refine_ls_R_factor_all     0.0295
_refine_ls_R_factor_gt     0.0275
_refine_ls_wR_factor_ref     0.0677
_refine_ls_goodness_of_fit_ref     1.075
_refine_ls_restrained_S_all     1.063
_refine_ls_number_reflns     10278
_refine_ls_number_parameters     745
_refine_ls_number_restraints     240
_refine_ls_hydrogen_treatment     constr
_refine_ls_weighting_scheme     calc
_refine_ls_weighting_details
         'calc w=1/[\s^2^(Fo^2^)+(0.0274P)^2^+9.4181P] where P=(Fo^2^+2Fc^2^)/3'
_atom_sites_solution_hydrogens     geom
_atom_sites_solution_primary     direct
_atom_sites_solution_secondary     difmap
_refine_ls_shift/su_max     0.003
_refine_ls_shift/su_mean     0
_refine_diff_density_max     1.56
_refine_diff_density_min     -0.591
_refine_ls_extinction_method     none
loop_
    _atom_type_symbol
    _atom_type_description
    _atom_type_scat_dispersion_real
    _atom_type_scat_dispersion_imag
    _atom_type_scat_source
    C C 0.0181 0.0091 'International Tables Vol C Tables 4.2.6.8 and 6.1.1.4'
    H H 0 0 'International Tables Vol C Tables 4.2.6.8 and 6.1.1.4'
    O O 0.0492 0.0322 'International Tables Vol C Tables 4.2.6.8 and 6.1.1.4'
    P P 0.2955 0.4335 'International Tables Vol C Tables 4.2.6.8 and 6.1.1.4'
    Rh Rh 0.0927 3.6045 'International Tables Vol C Tables 4.2.6.8 and 6.1.1.4'
_computing_data_collection     'APEX2 (Bruker, 2007)'
_computing_cell_refinement     'SAINT-Plus (Bruker, 2007)'
_computing_data_reduction     'SAINT-Plus (Bruker, 2007)'
_computing_structure_solution     'SHELXS97 (Sheldrick, 2008)'
_computing_structure_refinement     'SHELXL97 (Sheldrick, 2008)'
_computing_molecular_graphics     'SHELXTL (Sheldrick, 2008)'
_computing_publication_material     'SHELXTL (Sheldrick, 2008)'
loop_
    _atom_site_type_symbol
    _atom_site_label
    _atom_site_fract_x
    _atom_site_fract_y
    _atom_site_fract_z
    _atom_site_U_iso_or_equiv
    _atom_site_adp_type
    _atom_site_calc_flag
    _atom_site_refinement_flags
    _atom_site_occupancy
    _atom_site_disorder_assembly
    _atom_site_disorder_group
    Rh Rh2 0.534136(9) 0.265488(10) 0.656237(9) 0.01388(5) Uani d U 1 . .
    Rh Rh1 0.900894(9) 0.212742(10) 0.226138(10) 0.01600(6) Uani d U 1 . .
    P P2 0.44700(3) 0.20502(3) 0.69398(3) 0.01280(12) Uani d U 1 . .
    P P1 0.97479(3) 0.14922(3) 0.31614(3) 0.01495(13) Uani d U 1 . .
    O O2 0.82855(9) 0.26594(10) 0.14433(10) 0.0245(4) Uani d U 1 . .
    O O1 0.89175(12) 0.06892(12) 0.13498(11) 0.0399(5) Uani d U 1 . .
    O O4 0.61587(9) 0.11875(11) 0.68514(11) 0.0290(4) Uani d U 1 . .
    O O1S 0.69700(11) 0.22018(13) 0.40521(13) 0.0419(5) Uani d U 1 . .
    O O3 0.90469(9) 0.31368(10) 0.28592(9) 0.0206(4) Uani d U 1 . .
    O O5 0.61765(9) 0.32029(10) 0.62888(10) 0.0244(4) Uani d U 1 . .
    O O6 0.47819(9) 0.36556(9) 0.62588(9) 0.0182(4) Uani d U 1 . .
    C C11 1.00411(14) 0.30098(16) 0.49516(16) 0.0283(2) Uani d U 1 . .
    C C37 0.58290(13) 0.17534(15) 0.67555(13) 0.0192(5) Uani d U 1 . .
    C C50 0.41440(12) 0.01493(15) 0.45279(13) 0.0202(5) Uani d U 1 . .
    H H50 0.4079 -0.004 0.4042 0.024 Uiso calc R 1 . .
    C C52 0.43376(12) 0.12415(14) 0.53699(13) 0.0160(5) Uani d U 1 . .
    H H52 0.4409 0.1791 0.5459 0.019 Uiso calc R 1 . .
    C C72 0.33769(13) 0.16760(15) 0.79961(13) 0.0206(5) Uani d U 1 . .
    H H72 0.3247 0.1646 0.7479 0.025 Uiso calc R 1 . .
    C C53 0.43128(11) 0.07298(14) 0.59626(13) 0.0143(5) Uani d U 1 . .
    C C56 0.25310(13) 0.24601(15) 0.56476(14) 0.0198(5) Uani d U 1 . .
    H H56 0.2216 0.2173 0.5285 0.024 Uiso calc R 1 . .
    C C10 0.97019(15) 0.25843(18) 0.54138(15) 0.0308(6) Uani d U 1 . .
    H H10 0.9658 0.2812 0.5863 0.037 Uiso calc R 1 . .
    C C3S 0.7913(2) 0.3101(2) 0.4286(2) 0.0613(11) Uani d U 1 . .
    H H3S1 0.7927 0.2979 0.4798 0.092 Uiso calc R 1 . .
    H H3S2 0.7811 0.3663 0.4195 0.092 Uiso calc R 1 . .
    H H3S3 0.8362 0.2978 0.4177 0.092 Uiso calc R 1 . .
    C C18 0.99601(12) -0.01346(14) 0.31244(13) 0.0180(5) Uani d U 1 . .
    H H18 1.0412 0.001 0.3084 0.022 Uiso calc R 1 . .
    C C64 0.45917(12) 0.20529(13) 0.79421(13) 0.0147(5) Uani d U 1 . .
    C C48 0.42152(11) -0.00937(14) 0.58107(13) 0.0155(5) Uani d U 1 . .
    C C34 1.17054(14) 0.05419(16) 0.47784(15) 0.0262(6) Uani d U 1 . .
    H H34 1.1644 0.0295 0.5213 0.031 Uiso calc R 1 . .
    C C44 0.43700(11) 0.09951(13) 0.67017(12) 0.0138(5) Uani d U 1 . .
    C C22 0.79677(13) -0.08122(15) 0.32964(14) 0.0213(5) Uani d U 1 . .
    H H22 0.7855 -0.1357 0.3302 0.026 Uiso calc R 1 . .
    C C20 0.91353(13) -0.11548(15) 0.31596(14) 0.0219(5) Uani d U 1 . .
    H H20 0.9019 -0.1699 0.3152 0.026 Uiso calc R 1 . .
    C C68 0.42456(13) 0.18990(14) 0.91148(13) 0.0174(5) Uani d U 1 . .
    C C27 1.06450(12) 0.14510(14) 0.30637(13) 0.0169(5) Uani d U 1 . .
    C C55 0.31566(12) 0.21079(14) 0.60119(13) 0.0162(5) Uani d U 1 . .
    H H55 0.326 0.1586 0.5885 0.019 Uiso calc R 1 . .
    C C51 0.42607(12) 0.09599(15) 0.46746(13) 0.0187(5) Uani d U 1 . .
    H H51 0.4286 0.1313 0.4289 0.022 Uiso calc R 1 . .
    C C45 0.43799(12) 0.04421(14) 0.72423(13) 0.0158(5) Uani d U 1 . .
    H H45 0.444 0.0614 0.7733 0.019 Uiso calc R 1 . .
    C C7 0.97909(12) 0.19186(15) 0.40698(13) 0.0187(5) Uani d U 1 . .
    C C62 0.39025(13) 0.37353(15) 0.72987(13) 0.0198(5) Uani d U 1 . .
    H H62 0.4324 0.3512 0.756 0.024 Uiso calc R 1 . .
    C C25 0.82850(13) 0.07842(15) 0.32955(14) 0.0205(5) Uani d U 1 . .
    H H25 0.8385 0.1333 0.3297 0.025 Uiso calc R 1 . .
    C C15 1.04497(14) 0.31208(16) 0.38265(16) 0.0283(2) Uani d U 1 . .
    H H15 1.0497 0.2912 0.3371 0.034 Uiso calc R 1 . .
    C C61 0.37271(14) 0.44802(15) 0.74651(14) 0.0253(6) Uani d U 1 . .
    H H61 0.4027 0.4767 0.7841 0.03 Uiso calc R 1 . .
    C C65 0.52473(13) 0.22282(13) 0.83309(13) 0.0172(5) Uani d U 1 . .
    H H65 0.5593 0.2351 0.8072 0.021 Uiso calc R 1 . .
    C C57 0.23786(13) 0.32114(15) 0.58155(14) 0.0215(5) Uani d U 1 . .
    H H57 0.196 0.3448 0.5563 0.026 Uiso calc R 1 . .
    C C54 0.36217(12) 0.25042(14) 0.65473(12) 0.0145(5) Uani d U 1 . .
    C C21 0.86374(13) -0.05871(15) 0.32365(13) 0.0191(5) Uani d U 1 . .
    C C40 0.56711(14) 0.44663(15) 0.59914(14) 0.0253(6) Uani d U 1 . .
    H H40 0.5769 0.4987 0.5857 0.03 Uiso calc R 1 . .
    C C35 1.11436(13) 0.08241(15) 0.42834(14) 0.0215(5) Uani d U 1 . .
    H H35 1.0698 0.0781 0.4385 0.026 Uiso calc R 1 . .
    C C58 0.28366(13) 0.36425(15) 0.63605(14) 0.0207(5) Uani d U 1 . .
    C C71 0.28949(14) 0.15189(16) 0.83948(14) 0.0253(6) Uani d U 1 . .
    H H71 0.2437 0.1387 0.8152 0.03 Uiso calc R 1 . .
    C C26 0.88095(12) 0.02320(14) 0.32458(13) 0.0172(5) Uani d U 1 . .
    C C32 1.24612(14) 0.09633(16) 0.40218(16) 0.0289(6) Uani d U 1 . .
    H H32 1.2914 0.1019 0.3941 0.035 Uiso calc R 1 . .
    C C70 0.30738(15) 0.15521(16) 0.91627(15) 0.0276(6) Uani d U 1 . .
    H H70 0.2736 0.1448 0.9437 0.033 Uiso calc R 1 . .
    C C30 1.19871(13) 0.15532(15) 0.28205(16) 0.0258(6) Uani d U 1 . .
    H H30 1.2441 0.1606 0.2741 0.031 Uiso calc R 1 . .
    C C3 0.82824(13) 0.39243(15) 0.19905(15) 0.0245(6) Uani d U 1 . .
    H H3 0.8103 0.4444 0.1901 0.029 Uiso calc R 1 . .
    C C17 0.94997(12) 0.04497(14) 0.32094(13) 0.0159(5) Uani d U 1 . .
    C C69 0.37318(14) 0.17335(15) 0.95109(14) 0.0232(6) Uani d U 1 . .
    H H69 0.385 0.175 1.0029 0.028 Uiso calc R 1 . .
    C C46 0.43032(12) -0.03718(14) 0.70854(13) 0.0179(5) Uani d U 1 . .
    H H46 0.4317 -0.074 0.747 0.022 Uiso calc R 1 . .
    C C12 1.03281(14) 0.37690(16) 0.51546(16) 0.0283(2) Uani d U 1 . .
    H H12 1.0285 0.3996 0.5604 0.034 Uiso calc R 1 . .
    C C28 1.07644(13) 0.17322(14) 0.24157(14) 0.0211(5) Uani d U 1 . .
    H H28 1.0384 0.1901 0.2045 0.025 Uiso calc R 1 . .
    C C24 0.76388(13) 0.05461(15) 0.33411(14) 0.0230(5) Uani d U 1 . .
    H H24 0.7296 0.0928 0.3369 0.028 Uiso calc R 1 . .
    C C1 0.89609(14) 0.12360(16) 0.17148(14) 0.0249(6) Uani d U 1 . .
    C C36 1.12161(12) 0.11787(14) 0.36217(14) 0.0185(5) Uani d U 1 . .
    C C31 1.18918(13) 0.12442(15) 0.34891(15) 0.0223(5) Uani d U 1 . .
    C C4 0.87534(13) 0.37951(15) 0.26451(14) 0.0215(5) Uani d U 1 . .
    C C19 0.97786(13) -0.09378(15) 0.30967(14) 0.0209(5) Uani d U 1 . .
    H H19 1.0104 -0.1328 0.3034 0.025 Uiso calc R 1 . .
    C C47 0.42097(12) -0.06313(14) 0.63843(13) 0.0180(5) Uani d U 1 . .
    H H47 0.414 -0.1178 0.628 0.022 Uiso calc R 1 . .
    C C42 0.44669(15) 0.49561(16) 0.59086(15) 0.0288(6) Uani d U 1 . .
    H H42A 0.4047 0.4754 0.5583 0.043 Uiso calc R 1 . .
    H H42B 0.4645 0.5404 0.5676 0.043 Uiso calc R 1 . .
    H H42C 0.4359 0.5129 0.6368 0.043 Uiso calc R 1 . .
    C C2 0.80491(13) 0.33581(16) 0.14513(15) 0.0249(6) Uani d U 1 . .
    C C66 0.54236(13) 0.22314(14) 0.91011(13) 0.0196(5) Uani d U 1 . .
    H H66 0.5883 0.2345 0.9353 0.024 Uiso calc R 1 . .
    C C49 0.41249(12) -0.03627(15) 0.50793(13) 0.0181(5) Uani d U 1 . .
    H H49 0.405 -0.0909 0.4975 0.022 Uiso calc R 1 . .
    C C73 0.40621(13) 0.18809(13) 0.83337(13) 0.0165(5) Uani d U 1 . .
    C C16 1.00927(14) 0.26749(16) 0.42584(16) 0.0283(2) Uani d U 1 . .
    C C23 0.74805(13) -0.02628(16) 0.33467(14) 0.0229(6) Uani d U 1 . .
    H H23 0.7033 -0.0426 0.3386 0.027 Uiso calc R 1 . .
    C C8 0.94860(13) 0.15189(16) 0.45579(14) 0.0228(5) Uani d U 1 . .
    H H8 0.9305 0.1005 0.4436 0.027 Uiso calc R 1 . .
    C C14 1.07306(14) 0.38447(16) 0.40426(15) 0.0283(2) Uani d U 1 . .
    H H14 1.0972 0.4126 0.374 0.034 Uiso calc R 1 . .
    C C63 0.34676(12) 0.32891(14) 0.67429(13) 0.0175(5) Uani d U 1 . .
    C C29 1.14352(14) 0.17767(15) 0.22877(15) 0.0249(6) Uani d U 1 . .
    H H29 1.1503 0.1962 0.1832 0.03 Uiso calc R 1 . .
    C C67 0.49302(13) 0.20703(14) 0.94805(13) 0.0199(5) Uani d U 1 . .
    H H67 0.5049 0.2073 0.9999 0.024 Uiso calc R 1 . .
    C C59 0.26762(14) 0.44216(16) 0.65436(15) 0.0267(6) Uani d U 1 . .
    H H59 0.2262 0.4663 0.6284 0.032 Uiso calc R 1 . .
    C C60 0.31056(15) 0.48312(16) 0.70851(16) 0.0293(6) Uani d U 1 . .
    H H60 0.2988 0.535 0.7206 0.035 Uiso calc R 1 . .
    C C6 0.89517(15) 0.44618(16) 0.31812(16) 0.0283(6) Uani d U 1 . .
    H H6A 0.8835 0.432 0.3645 0.042 Uiso calc R 1 . .
    H H6B 0.87 0.494 0.2986 0.042 Uiso calc R 1 . .
    H H6C 0.9449 0.4558 0.3262 0.042 Uiso calc R 1 . .
    C C39 0.50023(14) 0.43147(15) 0.60603(13) 0.0221(5) Uani d U 1 . .
    C C9 0.94373(14) 0.18528(18) 0.52279(15) 0.0288(6) Uani d U 1 . .
    H H9 0.922 0.1569 0.555 0.035 Uiso calc R 1 . .
    C C5 0.74708(16) 0.35524(19) 0.08127(17) 0.0391(7) Uani d U 1 . .
    H H5A 0.7645 0.3553 0.0365 0.059 Uiso calc R 1 . .
    H H5B 0.7285 0.4075 0.0884 0.059 Uiso calc R 1 . .
    H H5C 0.7105 0.3156 0.0772 0.059 Uiso calc R 1 . .
    C C41 0.62120(14) 0.39225(16) 0.61022(15) 0.0268(6) Uani d U 1 . .
    C C13 1.06635(14) 0.41745(16) 0.47135(15) 0.0283(2) Uani d U 1 . .
    H H13 1.0853 0.468 0.4857 0.034 Uiso calc R 1 . .
    C C33 1.23727(14) 0.06142(17) 0.46478(15) 0.0300(6) Uani d U 1 . .
    H H33 1.276 0.042 0.4995 0.036 Uiso calc R 1 . .
    C C43 0.69125(17) 0.4173(2) 0.5994(2) 0.0498(9) Uani d U 1 . .
    H H43A 0.7222 0.427 0.647 0.075 Uiso calc R 1 . .
    H H43B 0.6865 0.4657 0.5702 0.075 Uiso calc R 1 . .
    H H43C 0.7105 0.3753 0.574 0.075 Uiso calc R 1 . .
    C C2S 0.73211(17) 0.2659(2) 0.3004(2) 0.0435(8) Uani d U 1 . .
    H H2S1 0.6964 0.2295 0.2749 0.065 Uiso calc R 1 . .
    H H2S2 0.7768 0.2512 0.2903 0.065 Uiso calc R 1 . .
    H H2S3 0.7203 0.3199 0.2833 0.065 Uiso calc R 1 . .
    C C1S 0.73633(15) 0.26151(17) 0.38060(19) 0.0367(7) Uani d U 1 . .
loop_
    _atom_site_aniso_label
    _atom_site_aniso_U_11
    _atom_site_aniso_U_22
    _atom_site_aniso_U_33
    _atom_site_aniso_U_12
    _atom_site_aniso_U_13
    _atom_site_aniso_U_23
    Rh2 0.01668(10) 0.01180(9) 0.01356(9) -0.00149(7) 0.00425(7) 0.00001(6)
    Rh1 0.01686(10) 0.01368(10) 0.01775(10) 0.00225(7) 0.00450(7) 0.00181(7)
    P2 0.0158(3) 0.0106(3) 0.0122(3) -0.0007(2) 0.0036(2) -0.0006(2)
    P1 0.0148(3) 0.0131(3) 0.0174(3) 0.0005(2) 0.0046(2) 0.0009(2)
    O2 0.0267(10) 0.0234(10) 0.0221(9) 0.0063(8) 0.0025(7) 0.0047(7)
    O1 0.0626(15) 0.0242(11) 0.0292(11) 0.0057(10) 0.0025(10) -0.0073(9)
    O4 0.0255(10) 0.0184(10) 0.0418(12) 0.0030(8) 0.0045(8) -0.0021(8)
    O1S 0.0375(12) 0.0398(13) 0.0526(14) -0.0048(10) 0.0188(11) 0.0013(10)
    O3 0.0216(9) 0.0162(9) 0.0243(9) 0.0037(7) 0.0058(7) 0.0008(7)
    O5 0.0237(9) 0.0228(10) 0.0293(10) -0.0043(7) 0.0114(8) 0.0035(8)
    O6 0.0246(9) 0.0131(8) 0.0178(9) -0.0013(7) 0.0063(7) 0.0023(7)
    C11 0.0264(6) 0.0219(6) 0.0326(6) 0.0041(4) -0.0020(5) -0.0034(5)
    C37 0.0202(13) 0.0176(13) 0.0206(13) -0.0052(11) 0.0059(10) -0.0028(10)
    C50 0.0191(13) 0.0259(14) 0.0144(12) 0.0005(10) 0.0015(10) -0.0068(10)
    C52 0.0150(12) 0.0149(12) 0.0183(12) 0.0002(9) 0.0042(9) 0.0000(9)
    C72 0.0254(13) 0.0217(13) 0.0153(12) -0.0024(10) 0.0060(10) -0.0018(10)
    C53 0.0103(11) 0.0151(12) 0.0166(12) 0.0004(9) 0.0011(9) -0.0013(9)
    C56 0.0179(12) 0.0212(13) 0.0210(13) -0.0013(10) 0.0056(10) 0.0012(10)
    C10 0.0325(15) 0.0394(17) 0.0190(14) 0.0095(13) 0.0023(11) -0.0049(12)
    C3S 0.051(2) 0.046(2) 0.080(3) -0.0113(18) 0.000(2) 0.005(2)
    C18 0.0180(12) 0.0187(12) 0.0178(12) 0.0004(10) 0.0051(10) 0.0020(10)
    C64 0.0230(12) 0.0084(11) 0.0132(11) -0.0005(9) 0.0051(9) -0.0011(9)
    C48 0.0112(11) 0.0146(12) 0.0204(12) 0.0004(9) 0.0025(9) -0.0009(9)
    C34 0.0270(14) 0.0260(14) 0.0222(14) 0.0041(11) -0.0017(11) -0.0055(11)
    C44 0.0124(11) 0.0121(11) 0.0166(12) -0.0002(9) 0.0023(9) -0.0022(9)
    C22 0.0256(13) 0.0175(13) 0.0207(13) -0.0050(10) 0.0050(10) 0.0004(10)
    C20 0.0288(14) 0.0137(12) 0.0239(13) -0.0023(10) 0.0074(11) -0.0004(10)
    C68 0.0272(13) 0.0098(11) 0.0163(12) 0.0030(10) 0.0075(10) -0.0007(9)
    C27 0.0175(12) 0.0124(12) 0.0216(13) -0.0004(9) 0.0060(10) -0.0006(9)
    C55 0.0182(12) 0.0143(12) 0.0173(12) 0.0003(9) 0.0065(9) 0.0007(9)
    C51 0.0161(12) 0.0237(13) 0.0154(12) 0.0003(10) 0.0019(9) 0.0012(10)
    C45 0.0145(12) 0.0166(12) 0.0167(12) 0.0006(9) 0.0040(9) -0.0006(9)
    C7 0.0175(12) 0.0209(13) 0.0173(12) 0.0061(10) 0.0035(9) 0.0008(10)
    C62 0.0247(13) 0.0177(13) 0.0184(13) 0.0014(10) 0.0079(10) -0.0010(10)
    C25 0.0209(13) 0.0159(12) 0.0253(13) 0.0008(10) 0.0064(10) 0.0034(10)
    C15 0.0264(6) 0.0219(6) 0.0326(6) 0.0041(4) -0.0020(5) -0.0034(5)
    C61 0.0334(15) 0.0204(13) 0.0237(14) 0.0002(11) 0.0095(11) -0.0052(11)
    C65 0.0235(13) 0.0112(11) 0.0175(12) -0.0006(9) 0.0062(10) -0.0011(9)
    C57 0.0185(12) 0.0246(14) 0.0226(13) 0.0041(10) 0.0076(10) 0.0055(10)
    C54 0.0187(12) 0.0141(11) 0.0120(11) -0.0004(9) 0.0061(9) 0.0026(9)
    C21 0.0208(12) 0.0198(13) 0.0165(12) -0.0019(10) 0.0038(10) 0.0009(10)
    C40 0.0393(16) 0.0168(13) 0.0225(14) -0.0074(11) 0.0127(12) 0.0016(10)
    C35 0.0199(13) 0.0217(13) 0.0218(13) 0.0013(10) 0.0023(10) -0.0046(10)
    C58 0.0233(13) 0.0185(13) 0.0228(13) 0.0034(10) 0.0105(10) 0.0027(10)
    C71 0.0249(14) 0.0293(15) 0.0240(14) -0.0037(11) 0.0101(11) -0.0024(11)
    C26 0.0174(12) 0.0193(12) 0.0142(12) -0.0005(10) 0.0022(9) 0.0031(9)
    C32 0.0170(13) 0.0281(15) 0.0399(16) 0.0000(11) 0.0027(11) -0.0127(12)
    C70 0.0339(15) 0.0284(15) 0.0258(14) -0.0035(12) 0.0181(12) -0.0013(11)
    C30 0.0193(13) 0.0185(13) 0.0432(16) -0.0013(10) 0.0146(12) -0.0034(12)
    C3 0.0260(14) 0.0164(13) 0.0338(15) 0.0056(11) 0.0120(11) 0.0068(11)
    C17 0.0189(12) 0.0144(12) 0.0147(12) -0.0005(9) 0.0040(9) 0.0001(9)
    C69 0.0345(15) 0.0218(13) 0.0158(12) 0.0006(11) 0.0110(11) -0.0037(10)
    C46 0.0199(12) 0.0140(12) 0.0201(12) 0.0011(10) 0.0049(10) 0.0038(10)
    C12 0.0264(6) 0.0219(6) 0.0326(6) 0.0041(4) -0.0020(5) -0.0034(5)
    C28 0.0238(13) 0.0136(12) 0.0271(14) 0.0024(10) 0.0085(11) 0.0028(10)
    C24 0.0184(13) 0.0235(13) 0.0272(14) 0.0037(10) 0.0052(11) 0.0028(11)
    C1 0.0273(14) 0.0235(14) 0.0220(13) 0.0043(11) 0.0013(11) 0.0052(11)
    C36 0.0175(12) 0.0135(12) 0.0238(13) -0.0004(9) 0.0035(10) -0.0055(10)
    C31 0.0193(13) 0.0170(13) 0.0306(14) -0.0007(10) 0.0055(11) -0.0077(11)
    C4 0.0201(13) 0.0169(13) 0.0308(14) 0.0019(10) 0.0127(11) 0.0025(11)
    C19 0.0246(13) 0.0163(12) 0.0222(13) 0.0032(10) 0.0063(10) -0.0003(10)
    C47 0.0149(12) 0.0127(12) 0.0258(13) -0.0003(9) 0.0034(10) -0.0008(10)
    C42 0.0420(17) 0.0197(14) 0.0247(14) 0.0031(12) 0.0077(12) 0.0033(11)
    C2 0.0245(14) 0.0239(14) 0.0271(14) 0.0067(11) 0.0073(11) 0.0084(11)
    C66 0.0245(13) 0.0135(12) 0.0186(13) 0.0015(10) -0.0001(10) -0.0007(10)
    C49 0.0154(12) 0.0161(12) 0.0210(13) 0.0003(9) 0.0007(10) -0.0066(10)
    C73 0.0236(13) 0.0097(11) 0.0170(12) 0.0018(9) 0.0064(10) 0.0005(9)
    C16 0.0264(6) 0.0219(6) 0.0326(6) 0.0041(4) -0.0020(5) -0.0034(5)
    C23 0.0174(12) 0.0288(14) 0.0223(13) -0.0038(11) 0.0042(10) 0.0036(11)
    C8 0.0203(13) 0.0258(14) 0.0219(13) 0.0020(11) 0.0041(10) -0.0004(11)
    C14 0.0264(6) 0.0219(6) 0.0326(6) 0.0041(4) -0.0020(5) -0.0034(5)
    C63 0.0205(12) 0.0172(12) 0.0175(12) 0.0012(10) 0.0099(10) 0.0021(10)
    C29 0.0280(14) 0.0190(13) 0.0325(15) 0.0022(11) 0.0169(12) 0.0030(11)
    C67 0.0316(14) 0.0138(12) 0.0136(12) 0.0032(10) 0.0033(10) -0.0003(9)
    C59 0.0264(14) 0.0228(14) 0.0326(15) 0.0088(11) 0.0100(11) 0.0015(11)
    C60 0.0360(16) 0.0179(13) 0.0365(16) 0.0057(12) 0.0135(13) -0.0035(12)
    C6 0.0340(15) 0.0192(14) 0.0343(16) 0.0053(11) 0.0131(12) 0.0004(11)
    C39 0.0371(15) 0.0170(13) 0.0122(12) -0.0020(11) 0.0052(10) -0.0001(10)
    C9 0.0291(15) 0.0376(16) 0.0207(14) 0.0041(12) 0.0078(11) 0.0031(12)
    C5 0.0415(18) 0.0333(17) 0.0362(17) 0.0142(14) -0.0046(13) 0.0048(13)
    C41 0.0331(15) 0.0257(15) 0.0244(14) -0.0103(12) 0.0127(11) 0.0007(11)
    C13 0.0264(6) 0.0219(6) 0.0326(6) 0.0041(4) -0.0020(5) -0.0034(5)
    C33 0.0237(14) 0.0321(16) 0.0283(15) 0.0064(12) -0.0067(11) -0.0101(12)
    C43 0.0402(19) 0.0377(19) 0.079(3) -0.0101(15) 0.0301(18) 0.0112(18)
    C2S 0.0336(17) 0.0380(18) 0.061(2) 0.0113(14) 0.0142(15) 0.0200(16)
    C1S 0.0233(15) 0.0247(15) 0.062(2) 0.0047(12) 0.0091(14) 0.0078(14)
_geom_special_details
;
All e.s.d.'s (except the e.s.d. in the dihedral angle between two l.s. planes)
are estimated using the full covariance matrix. The cell e.s.d.'s are taken
into account individually in the estimation of e.s.d.'s in distances, angles
and torsion angles; correlations between e.s.d.'s in cell parameters are only
used when they are defined by crystal symmetry. An approximate (isotropic)
treatment of cell e.s.d.'s is used for estimating e.s.d.'s involving l.s.
planes.
;
loop_
    _geom_bond_atom_site_label_1
    _geom_bond_atom_site_label_2
    _geom_bond_site_symmetry_2
    _geom_bond_distance
    _geom_bond_publ_flag
    Rh2 C37 . 1.801(3) ?
    Rh2 O6 . 2.0374(16) ?
    Rh2 O5 . 2.0649(17) ?
    Rh2 P2 . 2.2588(6) ?
    Rh1 C1 . 1.817(3) ?
    Rh1 O3 . 2.0380(17) ?
    Rh1 O2 . 2.0633(17) ?
    Rh1 P1 . 2.2513(6) ?
    P2 C44 . 1.842(2) ?
    P2 C64 . 1.846(2) ?
    P2 C54 . 1.850(2) ?
    P1 C27 . 1.835(2) ?
    P1 C7 . 1.839(2) ?
    P1 C17 . 1.841(2) ?
    O2 C2 . 1.274(3) ?
    O1 C1 . 1.144(3) ?
    O4 C37 . 1.152(3) ?
    O1S C1S . 1.215(4) ?
    O3 C4 . 1.281(3) ?
    O5 C41 . 1.274(3) ?
    O6 C39 . 1.285(3) ?
    C11 C10 . 1.411(4) ?
    C11 C12 . 1.424(4) ?
    C11 C16 . 1.446(4) ?
    C50 C49 . 1.359(4) ?
    C50 C51 . 1.409(4) ?
    C50 H50 . 0.95 ?
    C52 C51 . 1.368(3) ?
    C52 C53 . 1.421(3) ?
    C52 H52 . 0.95 ?
    C72 C71 . 1.368(4) ?
    C72 C73 . 1.411(4) ?
    C72 H72 . 0.95 ?
    C53 C48 . 1.428(3) ?
    C53 C44 . 1.441(3) ?
    C56 C57 . 1.361(4) ?
    C56 C55 . 1.411(3) ?
    C56 H56 . 0.95 ?
    C10 C9 . 1.361(4) ?
    C10 H10 . 0.95 ?
    C3S C1S . 1.498(5) ?
    C3S H3S1 . 0.98 ?
    C3S H3S2 . 0.98 ?
    C3S H3S3 . 0.98 ?
    C18 C17 . 1.381(3) ?
    C18 C19 . 1.405(3) ?
    C18 H18 . 0.95 ?
    C64 C65 . 1.377(3) ?
    C64 C73 . 1.443(3) ?
    C48 C47 . 1.414(3) ?
    C48 C49 . 1.422(3) ?
    C34 C35 . 1.370(4) ?
    C34 C33 . 1.407(4) ?
    C34 H34 . 0.95 ?
    C44 C45 . 1.379(3) ?
    C22 C23 . 1.361(4) ?
    C22 C21 . 1.413(4) ?
    C22 H22 . 0.95 ?
    C20 C19 . 1.361(4) ?
    C20 C21 . 1.410(4) ?
    C20 H20 . 0.95 ?
    C68 C67 . 1.411(4) ?
    C68 C69 . 1.420(4) ?
    C68 C73 . 1.433(3) ?
    C27 C28 . 1.377(4) ?
    C27 C36 . 1.439(3) ?
    C55 C54 . 1.380(3) ?
    C55 H55 . 0.95 ?
    C51 H51 . 0.95 ?
    C45 C46 . 1.411(3) ?
    C45 H45 . 0.95 ?
    C7 C8 . 1.385(4) ?
    C7 C16 . 1.425(4) ?
    C62 C61 . 1.364(4) ?
    C62 C63 . 1.417(4) ?
    C62 H62 . 0.95 ?
    C25 C24 . 1.367(4) ?
    C25 C26 . 1.419(3) ?
    C25 H25 . 0.95 ?
    C15 C14 . 1.370(4) ?
    C15 C16 . 1.411(4) ?
    C15 H15 . 0.95 ?
    C61 C60 . 1.413(4) ?
    C61 H61 . 0.95 ?
    C65 C66 . 1.412(3) ?
    C65 H65 . 0.95 ?
    C57 C58 . 1.412(4) ?
    C57 H57 . 0.95 ?
    C54 C63 . 1.431(3) ?
    C21 C26 . 1.428(3) ?
    C40 C39 . 1.388(4) ?
    C40 C41 . 1.396(4) ?
    C40 H40 . 0.95 ?
    C35 C36 . 1.418(4) ?
    C35 H35 . 0.95 ?
    C58 C59 . 1.418(4) ?
    C58 C63 . 1.430(3) ?
    C71 C70 . 1.409(4) ?
    C71 H71 . 0.95 ?
    C26 C17 . 1.437(3) ?
    C32 C33 . 1.364(4) ?
    C32 C31 . 1.416(4) ?
    C32 H32 . 0.95 ?
    C70 C69 . 1.361(4) ?
    C70 H70 . 0.95 ?
    C30 C29 . 1.363(4) ?
    C30 C31 . 1.413(4) ?
    C30 H30 . 0.95 ?
    C3 C4 . 1.387(4) ?
    C3 C2 . 1.397(4) ?
    C3 H3 . 0.95 ?
    C69 H69 . 0.95 ?
    C46 C47 . 1.362(4) ?
    C46 H46 . 0.95 ?
    C12 C13 . 1.361(4) ?
    C12 H12 . 0.95 ?
    C28 C29 . 1.409(4) ?
    C28 H28 . 0.95 ?
    C24 C23 . 1.406(4) ?
    C24 H24 . 0.95 ?
    C36 C31 . 1.424(3) ?
    C4 C6 . 1.506(4) ?
    C19 H19 . 0.95 ?
    C47 H47 . 0.95 ?
    C42 C39 . 1.503(4) ?
    C42 H42A . 0.98 ?
    C42 H42B . 0.98 ?
    C42 H42C . 0.98 ?
    C2 C5 . 1.502(4) ?
    C66 C67 . 1.363(4) ?
    C66 H66 . 0.95 ?
    C49 H49 . 0.95 ?
    C23 H23 . 0.95 ?
    C8 C9 . 1.404(4) ?
    C8 H8 . 0.95 ?
    C14 C13 . 1.413(4) ?
    C14 H14 . 0.95 ?
    C29 H29 . 0.95 ?
    C67 H67 . 0.95 ?
    C59 C60 . 1.363(4) ?
    C59 H59 . 0.95 ?
    C60 H60 . 0.95 ?
    C6 H6A . 0.98 ?
    C6 H6B . 0.98 ?
    C6 H6C . 0.98 ?
    C9 H9 . 0.95 ?
    C5 H5A . 0.98 ?
    C5 H5B . 0.98 ?
    C5 H5C . 0.98 ?
    C41 C43 . 1.512(4) ?
    C13 H13 . 0.95 ?
    C33 H33 . 0.95 ?
    C43 H43A . 0.98 ?
    C43 H43B . 0.98 ?
    C43 H43C . 0.98 ?
    C2S C1S . 1.494(5) ?
    C2S H2S1 . 0.98 ?
    C2S H2S2 . 0.98 ?
    C2S H2S3 . 0.98 ?
loop_
    _geom_angle_atom_site_label_1
    _geom_angle_atom_site_label_2
    _geom_angle_atom_site_label_3
    _geom_angle_site_symmetry_1
    _geom_angle_site_symmetry_3
    _geom_angle
    _geom_angle_publ_flag
    C37 Rh2 O6 . . 175.48(9) ?
    C37 Rh2 O5 . . 90.28(9) ?
    O6 Rh2 O5 . . 88.58(7) ?
    C37 Rh2 P2 . . 88.18(8) ?
    O6 Rh2 P2 . . 93.22(5) ?
    O5 Rh2 P2 . . 176.14(5) ?
    C1 Rh1 O3 . . 178.85(10) ?
    C1 Rh1 O2 . . 90.07(9) ?
    O3 Rh1 O2 . . 88.78(7) ?
    C1 Rh1 P1 . . 88.35(8) ?
    O3 Rh1 P1 . . 92.78(5) ?
    O2 Rh1 P1 . . 176.45(5) ?
    C44 P2 C64 . . 103.47(10) ?
    C44 P2 C54 . . 105.48(10) ?
    C64 P2 C54 . . 107.83(11) ?
    C44 P2 Rh2 . . 114.33(8) ?
    C64 P2 Rh2 . . 112.65(8) ?
    C54 P2 Rh2 . . 112.38(7) ?
    C27 P1 C7 . . 105.28(11) ?
    C27 P1 C17 . . 104.22(11) ?
    C7 P1 C17 . . 106.77(11) ?
    C27 P1 Rh1 . . 115.36(8) ?
    C7 P1 Rh1 . . 113.44(8) ?
    C17 P1 Rh1 . . 110.99(8) ?
    C2 O2 Rh1 . . 126.44(17) ?
    C4 O3 Rh1 . . 126.77(16) ?
    C41 O5 Rh2 . . 126.54(17) ?
    C39 O6 Rh2 . . 127.15(16) ?
    C10 C11 C12 . . 120.9(3) ?
    C10 C11 C16 . . 119.7(3) ?
    C12 C11 C16 . . 119.4(3) ?
    O4 C37 Rh2 . . 176.4(2) ?
    C49 C50 C51 . . 120.2(2) ?
    C49 C50 H50 . . 119.9 ?
    C51 C50 H50 . . 119.9 ?
    C51 C52 C53 . . 121.4(2) ?
    C51 C52 H52 . . 119.3 ?
    C53 C52 H52 . . 119.3 ?
    C71 C72 C73 . . 121.7(2) ?
    C71 C72 H72 . . 119.2 ?
    C73 C72 H72 . . 119.2 ?
    C52 C53 C48 . . 117.7(2) ?
    C52 C53 C44 . . 123.9(2) ?
    C48 C53 C44 . . 118.4(2) ?
    C57 C56 C55 . . 120.0(2) ?
    C57 C56 H56 . . 120 ?
    C55 C56 H56 . . 120 ?
    C9 C10 C11 . . 121.1(3) ?
    C9 C10 H10 . . 119.4 ?
    C11 C10 H10 . . 119.4 ?
    C1S C3S H3S1 . . 109.5 ?
    C1S C3S H3S2 . . 109.5 ?
    H3S1 C3S H3S2 . . 109.5 ?
    C1S C3S H3S3 . . 109.5 ?
    H3S1 C3S H3S3 . . 109.5 ?
    H3S2 C3S H3S3 . . 109.5 ?
    C17 C18 C19 . . 121.8(2) ?
    C17 C18 H18 . . 119.1 ?
    C19 C18 H18 . . 119.1 ?
    C65 C64 C73 . . 119.0(2) ?
    C65 C64 P2 . . 115.81(18) ?
    C73 C64 P2 . . 125.21(18) ?
    C47 C48 C49 . . 120.7(2) ?
    C47 C48 C53 . . 120.0(2) ?
    C49 C48 C53 . . 119.2(2) ?
    C35 C34 C33 . . 120.5(3) ?
    C35 C34 H34 . . 119.7 ?
    C33 C34 H34 . . 119.7 ?
    C45 C44 C53 . . 119.0(2) ?
    C45 C44 P2 . . 119.77(18) ?
    C53 C44 P2 . . 121.19(17) ?
    C23 C22 C21 . . 121.2(2) ?
    C23 C22 H22 . . 119.4 ?
    C21 C22 H22 . . 119.4 ?
    C19 C20 C21 . . 121.3(2) ?
    C19 C20 H20 . . 119.4 ?
    C21 C20 H20 . . 119.4 ?
    C67 C68 C69 . . 120.9(2) ?
    C67 C68 C73 . . 120.1(2) ?
    C69 C68 C73 . . 119.0(2) ?
    C28 C27 C36 . . 119.5(2) ?
    C28 C27 P1 . . 116.04(18) ?
    C36 C27 P1 . . 124.42(18) ?
    C54 C55 C56 . . 121.5(2) ?
    C54 C55 H55 . . 119.2 ?
    C56 C55 H55 . . 119.2 ?
    C52 C51 C50 . . 120.3(2) ?
    C52 C51 H51 . . 119.8 ?
    C50 C51 H51 . . 119.8 ?
    C44 C45 C46 . . 121.8(2) ?
    C44 C45 H45 . . 119.1 ?
    C46 C45 H45 . . 119.1 ?
    C8 C7 C16 . . 119.8(2) ?
    C8 C7 P1 . . 119.18(19) ?
    C16 C7 P1 . . 120.9(2) ?
    C61 C62 C63 . . 121.2(2) ?
    C61 C62 H62 . . 119.4 ?
    C63 C62 H62 . . 119.4 ?
    C24 C25 C26 . . 121.6(2) ?
    C24 C25 H25 . . 119.2 ?
    C26 C25 H25 . . 119.2 ?
    C14 C15 C16 . . 122.1(3) ?
    C14 C15 H15 . . 118.9 ?
    C16 C15 H15 . . 118.9 ?
    C62 C61 C60 . . 120.8(3) ?
    C62 C61 H61 . . 119.6 ?
    C60 C61 H61 . . 119.6 ?
    C64 C65 C66 . . 122.3(2) ?
    C64 C65 H65 . . 118.9 ?
    C66 C65 H65 . . 118.9 ?
    C56 C57 C58 . . 120.7(2) ?
    C56 C57 H57 . . 119.6 ?
    C58 C57 H57 . . 119.6 ?
    C55 C54 C63 . . 119.5(2) ?
    C55 C54 P2 . . 119.44(18) ?
    C63 C54 P2 . . 120.80(18) ?
    C20 C21 C22 . . 121.3(2) ?
    C20 C21 C26 . . 119.5(2) ?
    C22 C21 C26 . . 119.2(2) ?
    C39 C40 C41 . . 125.9(2) ?
    C39 C40 H40 . . 117.1 ?
    C41 C40 H40 . . 117.1 ?
    C34 C35 C36 . . 121.1(2) ?
    C34 C35 H35 . . 119.4 ?
    C36 C35 H35 . . 119.4 ?
    C57 C58 C59 . . 120.9(2) ?
    C57 C58 C63 . . 119.9(2) ?
    C59 C58 C63 . . 119.1(2) ?
    C72 C71 C70 . . 120.4(2) ?
    C72 C71 H71 . . 119.8 ?
    C70 C71 H71 . . 119.8 ?
    C25 C26 C21 . . 117.6(2) ?
    C25 C26 C17 . . 123.9(2) ?
    C21 C26 C17 . . 118.5(2) ?
    C33 C32 C31 . . 121.3(3) ?
    C33 C32 H32 . . 119.3 ?
    C31 C32 H32 . . 119.3 ?
    C69 C70 C71 . . 119.8(2) ?
    C69 C70 H70 . . 120.1 ?
    C71 C70 H70 . . 120.1 ?
    C29 C30 C31 . . 120.7(2) ?
    C29 C30 H30 . . 119.6 ?
    C31 C30 H30 . . 119.6 ?
    C4 C3 C2 . . 125.8(2) ?
    C4 C3 H3 . . 117.1 ?
    C2 C3 H3 . . 117.1 ?
    C18 C17 C26 . . 119.1(2) ?
    C18 C17 P1 . . 119.32(18) ?
    C26 C17 P1 . . 121.17(18) ?
    C70 C69 C68 . . 121.3(2) ?
    C70 C69 H69 . . 119.4 ?
    C68 C69 H69 . . 119.4 ?
    C47 C46 C45 . . 120.2(2) ?
    C47 C46 H46 . . 119.9 ?
    C45 C46 H46 . . 119.9 ?
    C13 C12 C11 . . 120.9(3) ?
    C13 C12 H12 . . 119.5 ?
    C11 C12 H12 . . 119.5 ?
    C27 C28 C29 . . 121.8(2) ?
    C27 C28 H28 . . 119.1 ?
    C29 C28 H28 . . 119.1 ?
    C25 C24 C23 . . 120.2(2) ?
    C25 C24 H24 . . 119.9 ?
    C23 C24 H24 . . 119.9 ?
    O1 C1 Rh1 . . 177.6(2) ?
    C35 C36 C31 . . 118.1(2) ?
    C35 C36 C27 . . 123.9(2) ?
    C31 C36 C27 . . 117.9(2) ?
    C30 C31 C32 . . 120.6(2) ?
    C30 C31 C36 . . 120.2(2) ?
    C32 C31 C36 . . 119.1(2) ?
    O3 C4 C3 . . 125.9(2) ?
    O3 C4 C6 . . 114.2(2) ?
    C3 C4 C6 . . 120.0(2) ?
    C20 C19 C18 . . 119.8(2) ?
    C20 C19 H19 . . 120.1 ?
    C18 C19 H19 . . 120.1 ?
    C46 C47 C48 . . 120.5(2) ?
    C46 C47 H47 . . 119.7 ?
    C48 C47 H47 . . 119.7 ?
    C39 C42 H42A . . 109.5 ?
    C39 C42 H42B . . 109.5 ?
    H42A C42 H42B . . 109.5 ?
    C39 C42 H42C . . 109.5 ?
    H42A C42 H42C . . 109.5 ?
    H42B C42 H42C . . 109.5 ?
    O2 C2 C3 . . 125.6(2) ?
    O2 C2 C5 . . 114.4(2) ?
    C3 C2 C5 . . 120.0(2) ?
    C67 C66 C65 . . 119.6(2) ?
    C67 C66 H66 . . 120.2 ?
    C65 C66 H66 . . 120.2 ?
    C50 C49 C48 . . 121.0(2) ?
    C50 C49 H49 . . 119.5 ?
    C48 C49 H49 . . 119.5 ?
    C72 C73 C68 . . 117.7(2) ?
    C72 C73 C64 . . 124.1(2) ?
    C68 C73 C64 . . 118.1(2) ?
    C15 C16 C7 . . 125.1(3) ?
    C15 C16 C11 . . 117.1(2) ?
    C7 C16 C11 . . 117.8(3) ?
    C22 C23 C24 . . 120.1(2) ?
    C22 C23 H23 . . 119.9 ?
    C24 C23 H23 . . 119.9 ?
    C7 C8 C9 . . 121.8(3) ?
    C7 C8 H8 . . 119.1 ?
    C9 C8 H8 . . 119.1 ?
    C15 C14 C13 . . 120.3(3) ?
    C15 C14 H14 . . 119.8 ?
    C13 C14 H14 . . 119.8 ?
    C62 C63 C58 . . 118.0(2) ?
    C62 C63 C54 . . 123.7(2) ?
    C58 C63 C54 . . 118.3(2) ?
    C30 C29 C28 . . 119.8(2) ?
    C30 C29 H29 . . 120.1 ?
    C28 C29 H29 . . 120.1 ?
    C66 C67 C68 . . 121.0(2) ?
    C66 C67 H67 . . 119.5 ?
    C68 C67 H67 . . 119.5 ?
    C60 C59 C58 . . 121.2(3) ?
    C60 C59 H59 . . 119.4 ?
    C58 C59 H59 . . 119.4 ?
    C59 C60 C61 . . 119.6(2) ?
    C59 C60 H60 . . 120.2 ?
    C61 C60 H60 . . 120.2 ?
    C4 C6 H6A . . 109.5 ?
    C4 C6 H6B . . 109.5 ?
    H6A C6 H6B . . 109.5 ?
    C4 C6 H6C . . 109.5 ?
    H6A C6 H6C . . 109.5 ?
    H6B C6 H6C . . 109.5 ?
    O6 C39 C40 . . 125.7(2) ?
    O6 C39 C42 . . 114.2(2) ?
    C40 C39 C42 . . 120.1(2) ?
    C10 C9 C8 . . 119.8(3) ?
    C10 C9 H9 . . 120.1 ?
    C8 C9 H9 . . 120.1 ?
    C2 C5 H5A . . 109.5 ?
    C2 C5 H5B . . 109.5 ?
    H5A C5 H5B . . 109.5 ?
    C2 C5 H5C . . 109.5 ?
    H5A C5 H5C . . 109.5 ?
    H5B C5 H5C . . 109.5 ?
    O5 C41 C40 . . 125.7(2) ?
    O5 C41 C43 . . 114.5(3) ?
    C40 C41 C43 . . 119.8(3) ?
    C12 C13 C14 . . 120.1(3) ?
    C12 C13 H13 . . 119.9 ?
    C14 C13 H13 . . 119.9 ?
    C32 C33 C34 . . 119.8(3) ?
    C32 C33 H33 . . 120.1 ?
    C34 C33 H33 . . 120.1 ?
    C41 C43 H43A . . 109.5 ?
    C41 C43 H43B . . 109.5 ?
    H43A C43 H43B . . 109.5 ?
    C41 C43 H43C . . 109.5 ?
    H43A C43 H43C . . 109.5 ?
    H43B C43 H43C . . 109.5 ?
    C1S C2S H2S1 . . 109.5 ?
    C1S C2S H2S2 . . 109.5 ?
    H2S1 C2S H2S2 . . 109.5 ?
    C1S C2S H2S3 . . 109.5 ?
    H2S1 C2S H2S3 . . 109.5 ?
    H2S2 C2S H2S3 . . 109.5 ?
    O1S C1S C2S . . 121.2(3) ?
    O1S C1S C3S . . 122.1(3) ?
    C2S C1S C3S . . 116.7(3) ?
loop_
    _geom_torsion_atom_site_label_1
    _geom_torsion_atom_site_label_2
    _geom_torsion_atom_site_label_3
    _geom_torsion_atom_site_label_4
    _geom_torsion_site_symmetry_1
    _geom_torsion_site_symmetry_2
    _geom_torsion_site_symmetry_3
    _geom_torsion_site_symmetry_4
    _geom_torsion
    _geom_torsion_publ_flag
    C37 Rh2 P2 C44 . . . . -36.07(11) ?
    O6 Rh2 P2 C44 . . . . 139.63(9) ?
    C37 Rh2 P2 C64 . . . . 81.68(11) ?
    O6 Rh2 P2 C64 . . . . -102.61(9) ?
    C37 Rh2 P2 C54 . . . . -156.28(11) ?
    O6 Rh2 P2 C54 . . . . 19.43(9) ?
    C1 Rh1 P1 C27 . . . . 80.66(12) ?
    O3 Rh1 P1 C27 . . . . -99.52(10) ?
    C1 Rh1 P1 C7 . . . . -157.77(12) ?
    O3 Rh1 P1 C7 . . . . 22.04(10) ?
    C1 Rh1 P1 C17 . . . . -37.57(12) ?
    O3 Rh1 P1 C17 . . . . 142.25(9) ?
    C1 Rh1 O2 C2 . . . . -179.8(2) ?
    O3 Rh1 O2 C2 . . . . 0.3(2) ?
    O2 Rh1 O3 C4 . . . . -7.33(19) ?
    P1 Rh1 O3 C4 . . . . 175.86(19) ?
    C37 Rh2 O5 C41 . . . . -177.5(2) ?
    O6 Rh2 O5 C41 . . . . 6.9(2) ?
    O5 Rh2 O6 C39 . . . . -5.34(19) ?
    P2 Rh2 O6 C39 . . . . 171.24(18) ?
    C51 C52 C53 C48 . . . . 1.0(3) ?
    C51 C52 C53 C44 . . . . -178.1(2) ?
    C12 C11 C10 C9 . . . . -178.9(3) ?
    C16 C11 C10 C9 . . . . 1.8(4) ?
    C44 P2 C64 C65 . . . . 108.30(18) ?
    C54 P2 C64 C65 . . . . -140.27(18) ?
    Rh2 P2 C64 C65 . . . . -15.7(2) ?
    C44 P2 C64 C73 . . . . -71.1(2) ?
    C54 P2 C64 C73 . . . . 40.3(2) ?
    Rh2 P2 C64 C73 . . . . 164.92(17) ?
    C52 C53 C48 C47 . . . . 177.9(2) ?
    C44 C53 C48 C47 . . . . -3.0(3) ?
    C52 C53 C48 C49 . . . . -2.1(3) ?
    C44 C53 C48 C49 . . . . 177.0(2) ?
    C52 C53 C44 C45 . . . . -176.2(2) ?
    C48 C53 C44 C45 . . . . 4.7(3) ?
    C52 C53 C44 P2 . . . . 0.9(3) ?
    C48 C53 C44 P2 . . . . -178.12(16) ?
    C64 P2 C44 C45 . . . . 1.7(2) ?
    C54 P2 C44 C45 . . . . -111.41(19) ?
    Rh2 P2 C44 C45 . . . . 124.61(17) ?
    C64 P2 C44 C53 . . . . -175.38(18) ?
    C54 P2 C44 C53 . . . . 71.5(2) ?
    Rh2 P2 C44 C53 . . . . -52.5(2) ?
    C7 P1 C27 C28 . . . . -132.80(19) ?
    C17 P1 C27 C28 . . . . 115.01(19) ?
    Rh1 P1 C27 C28 . . . . -6.9(2) ?
    C7 P1 C27 C36 . . . . 44.7(2) ?
    C17 P1 C27 C36 . . . . -67.5(2) ?
    Rh1 P1 C27 C36 . . . . 170.53(17) ?
    C57 C56 C55 C54 . . . . 0.8(4) ?
    C53 C52 C51 C50 . . . . 0.9(4) ?
    C49 C50 C51 C52 . . . . -1.7(4) ?
    C53 C44 C45 C46 . . . . -3.0(3) ?
    P2 C44 C45 C46 . . . . 179.81(18) ?
    C27 P1 C7 C8 . . . . -126.3(2) ?
    C17 P1 C7 C8 . . . . -15.9(2) ?
    Rh1 P1 C7 C8 . . . . 106.65(19) ?
    C27 P1 C7 C16 . . . . 57.8(2) ?
    C17 P1 C7 C16 . . . . 168.2(2) ?
    Rh1 P1 C7 C16 . . . . -69.2(2) ?
    C63 C62 C61 C60 . . . . -0.2(4) ?
    C73 C64 C65 C66 . . . . 1.2(3) ?
    P2 C64 C65 C66 . . . . -178.21(18) ?
    C55 C56 C57 C58 . . . . -0.9(4) ?
    C56 C55 C54 C63 . . . . 0.3(3) ?
    C56 C55 C54 P2 . . . . -173.95(18) ?
    C44 P2 C54 C55 . . . . -17.9(2) ?
    C64 P2 C54 C55 . . . . -127.92(19) ?
    Rh2 P2 C54 C55 . . . . 107.34(18) ?
    C44 P2 C54 C63 . . . . 167.93(18) ?
    C64 P2 C54 C63 . . . . 57.9(2) ?
    Rh2 P2 C54 C63 . . . . -66.87(19) ?
    C19 C20 C21 C22 . . . . 179.5(2) ?
    C19 C20 C21 C26 . . . . 0.3(4) ?
    C23 C22 C21 C20 . . . . -177.8(2) ?
    C23 C22 C21 C26 . . . . 1.4(4) ?
    C33 C34 C35 C36 . . . . 1.4(4) ?
    C56 C57 C58 C59 . . . . -179.2(2) ?
    C56 C57 C58 C63 . . . . -0.1(4) ?
    C73 C72 C71 C70 . . . . -0.5(4) ?
    C24 C25 C26 C21 . . . . 0.7(4) ?
    C24 C25 C26 C17 . . . . -178.9(2) ?
    C20 C21 C26 C25 . . . . 177.6(2) ?
    C22 C21 C26 C25 . . . . -1.7(3) ?
    C20 C21 C26 C17 . . . . -2.8(3) ?
    C22 C21 C26 C17 . . . . 177.9(2) ?
    C72 C71 C70 C69 . . . . -0.7(4) ?
    C19 C18 C17 C26 . . . . -2.1(4) ?
    C19 C18 C17 P1 . . . . -174.75(19) ?
    C25 C26 C17 C18 . . . . -176.7(2) ?
    C21 C26 C17 C18 . . . . 3.7(3) ?
    C25 C26 C17 P1 . . . . -4.2(3) ?
    C21 C26 C17 P1 . . . . 176.18(17) ?
    C27 P1 C17 C18 . . . . -3.9(2) ?
    C7 P1 C17 C18 . . . . -115.0(2) ?
    Rh1 P1 C17 C18 . . . . 120.88(18) ?
    C27 P1 C17 C26 . . . . -176.36(19) ?
    C7 P1 C17 C26 . . . . 72.5(2) ?
    Rh1 P1 C17 C26 . . . . -51.6(2) ?
    C71 C70 C69 C68 . . . . 0.6(4) ?
    C67 C68 C69 C70 . . . . -178.7(2) ?
    C73 C68 C69 C70 . . . . 0.6(4) ?
    C44 C45 C46 C47 . . . . -0.6(4) ?
    C10 C11 C12 C13 . . . . 179.1(3) ?
    C16 C11 C12 C13 . . . . -1.5(4) ?
    C36 C27 C28 C29 . . . . -1.3(4) ?
    P1 C27 C28 C29 . . . . 176.3(2) ?
    C26 C25 C24 C23 . . . . 0.6(4) ?
    C34 C35 C36 C31 . . . . -0.9(4) ?
    C34 C35 C36 C27 . . . . 176.8(2) ?
    C28 C27 C36 C35 . . . . -175.0(2) ?
    P1 C27 C36 C35 . . . . 7.6(3) ?
    C28 C27 C36 C31 . . . . 2.6(3) ?
    P1 C27 C36 C31 . . . . -174.75(18) ?
    C29 C30 C31 C32 . . . . 175.7(2) ?
    C29 C30 C31 C36 . . . . -1.4(4) ?
    C33 C32 C31 C30 . . . . -175.5(3) ?
    C33 C32 C31 C36 . . . . 1.7(4) ?
    C35 C36 C31 C30 . . . . 176.5(2) ?
    C27 C36 C31 C30 . . . . -1.3(3) ?
    C35 C36 C31 C32 . . . . -0.7(3) ?
    C27 C36 C31 C32 . . . . -178.5(2) ?
    Rh1 O3 C4 C3 . . . . 8.3(4) ?
    Rh1 O3 C4 C6 . . . . -172.57(16) ?
    C2 C3 C4 O3 . . . . -0.2(4) ?
    C2 C3 C4 C6 . . . . -179.2(2) ?
    C21 C20 C19 C18 . . . . 1.4(4) ?
    C17 C18 C19 C20 . . . . -0.5(4) ?
    C45 C46 C47 C48 . . . . 2.5(4) ?
    C49 C48 C47 C46 . . . . 179.3(2) ?
    C53 C48 C47 C46 . . . . -0.6(3) ?
    Rh1 O2 C2 C3 . . . . 6.3(4) ?
    Rh1 O2 C2 C5 . . . . -173.66(19) ?
    C4 C3 C2 O2 . . . . -7.8(4) ?
    C4 C3 C2 C5 . . . . 172.1(3) ?
    C64 C65 C66 C67 . . . . -1.2(4) ?
    C51 C50 C49 C48 . . . . 0.6(4) ?
    C47 C48 C49 C50 . . . . -178.6(2) ?
    C53 C48 C49 C50 . . . . 1.3(3) ?
    C71 C72 C73 C68 . . . . 1.7(4) ?
    C71 C72 C73 C64 . . . . -180.0(2) ?
    C67 C68 C73 C72 . . . . 177.6(2) ?
    C69 C68 C73 C72 . . . . -1.7(3) ?
    C67 C68 C73 C64 . . . . -0.9(3) ?
    C69 C68 C73 C64 . . . . 179.8(2) ?
    C65 C64 C73 C72 . . . . -178.5(2) ?
    P2 C64 C73 C72 . . . . 0.9(3) ?
    C65 C64 C73 C68 . . . . -0.2(3) ?
    P2 C64 C73 C68 . . . . 179.21(17) ?
    C14 C15 C16 C7 . . . . -179.7(3) ?
    C14 C15 C16 C11 . . . . -0.8(4) ?
    C8 C7 C16 C15 . . . . 176.4(2) ?
    P1 C7 C16 C15 . . . . -7.7(4) ?
    C8 C7 C16 C11 . . . . -2.5(4) ?
    P1 C7 C16 C11 . . . . 173.38(19) ?
    C10 C11 C16 C15 . . . . -178.8(2) ?
    C12 C11 C16 C15 . . . . 1.9(4) ?
    C10 C11 C16 C7 . . . . 0.2(4) ?
    C12 C11 C16 C7 . . . . -179.1(2) ?
    C21 C22 C23 C24 . . . . -0.1(4) ?
    C25 C24 C23 C22 . . . . -0.9(4) ?
    C16 C7 C8 C9 . . . . 2.8(4) ?
    P1 C7 C8 C9 . . . . -173.1(2) ?
    C16 C15 C14 C13 . . . . -0.6(4) ?
    C61 C62 C63 C58 . . . . -0.1(4) ?
    C61 C62 C63 C54 . . . . -179.6(2) ?
    C57 C58 C63 C62 . . . . -178.3(2) ?
    C59 C58 C63 C62 . . . . 0.8(3) ?
    C57 C58 C63 C54 . . . . 1.2(3) ?
    C59 C58 C63 C54 . . . . -179.7(2) ?
    C55 C54 C63 C62 . . . . 178.2(2) ?
    P2 C54 C63 C62 . . . . -7.6(3) ?
    C55 C54 C63 C58 . . . . -1.3(3) ?
    P2 C54 C63 C58 . . . . 172.89(17) ?
    C31 C30 C29 C28 . . . . 2.8(4) ?
    C27 C28 C29 C30 . . . . -1.4(4) ?
    C65 C66 C67 C68 . . . . 0.1(4) ?
    C69 C68 C67 C66 . . . . -179.8(2) ?
    C73 C68 C67 C66 . . . . 0.9(4) ?
    C57 C58 C59 C60 . . . . 177.9(3) ?
    C63 C58 C59 C60 . . . . -1.3(4) ?
    C58 C59 C60 C61 . . . . 0.9(4) ?
    C62 C61 C60 C59 . . . . -0.2(4) ?
    Rh2 O6 C39 C40 . . . . 2.2(4) ?
    Rh2 O6 C39 C42 . . . . -176.84(16) ?
    C41 C40 C39 O6 . . . . 2.3(4) ?
    C41 C40 C39 C42 . . . . -178.7(2) ?
    C11 C10 C9 C8 . . . . -1.5(4) ?
    C7 C8 C9 C10 . . . . -0.8(4) ?
    Rh2 O5 C41 C40 . . . . -5.3(4) ?
    Rh2 O5 C41 C43 . . . . 175.1(2) ?
    C39 C40 C41 O5 . . . . -0.5(4) ?
    C39 C40 C41 C43 . . . . 179.0(3) ?
    C11 C12 C13 C14 . . . . 0.1(4) ?
    C15 C14 C13 C12 . . . . 1.0(4) ?
    C31 C32 C33 C34 . . . . -1.2(4) ?
    C35 C34 C33 C32 . . . . -0.4(4) ?
_iucr_refine_instructions_details
;
TITL cu_11ho_rm_mse33_0ma in P2(1)/c
CELL  1.54184  19.8780  16.9350  18.8060   90.000  102.916   90.000
ZERR     4.00   0.0005   0.0005   0.0004    0.001    0.001    0.001
LATT   1
SYMM  - X, 1/2 + Y, 1/2 - Z
SFAC  C    H    O    P    RH
UNIT  300  248  28   8    8
MERG   2
delu
EADP C11 C12 C13 C14 C15 C16
FMAP   2
PLAN   10
SIZE     0.04   0.09   0.15
ACTA
BOND   $H
CONF
LIST   4
L.S.   4
TEMP  -100.00
WGHT    0.027400    9.418100
FVAR       0.06119
RH2   5    0.534136    0.265488    0.656237    11.00000    0.01668    0.01180 =
         0.01356    0.00001    0.00425   -0.00149
RH1   5    0.900894    0.212742    0.226138    11.00000    0.01686    0.01368 =
         0.01775    0.00181    0.00450    0.00225
P2    4    0.446999    0.205021    0.693978    11.00000    0.01575    0.01063 =
         0.01224   -0.00065    0.00361   -0.00068
P1    4    0.974789    0.149218    0.316143    11.00000    0.01482    0.01308 =
         0.01741    0.00087    0.00462    0.00050
O2    3    0.828552    0.265941    0.144333    11.00000    0.02671    0.02344 =
         0.02206    0.00472    0.00250    0.00631
O1    3    0.891747    0.068923    0.134976    11.00000    0.06255    0.02424 =
         0.02918   -0.00735    0.00253    0.00574
O4    3    0.615866    0.118751    0.685143    11.00000    0.02552    0.01836 =
         0.04182   -0.00213    0.00446    0.00303
O1S   3    0.697003    0.220184    0.405207    11.00000    0.03750    0.03983 =
         0.05263    0.00128    0.01884   -0.00482
O3    3    0.904693    0.313678    0.285916    11.00000    0.02158    0.01618 =
         0.02427    0.00079    0.00583    0.00374
O5    3    0.617654    0.320289    0.628878    11.00000    0.02365    0.02283 =
         0.02934    0.00346    0.01142   -0.00432
O6    3    0.478188    0.365558    0.625880    11.00000    0.02459    0.01312 =
         0.01775    0.00233    0.00634   -0.00132
C11   1    1.004108    0.300977    0.495159    11.00000    0.02635    0.02190 =
         0.03257   -0.00336   -0.00202    0.00408
C37   1    0.582898    0.175337    0.675551    11.00000    0.02020    0.01755 =
         0.02059   -0.00276    0.00595   -0.00523
C50   1    0.414401    0.014926    0.452791    11.00000    0.01913    0.02591 =
         0.01437   -0.00679    0.00150    0.00051
AFIX  43
H50   2    0.407851   -0.003994    0.404169    11.00000   -1.20000
AFIX   0
C52   1    0.433765    0.124147    0.536992    11.00000    0.01499    0.01489 =
         0.01830   -0.00002    0.00423    0.00017
AFIX  43
H52   2    0.440925    0.179068    0.545856    11.00000   -1.20000
AFIX   0
C72   1    0.337693    0.167603    0.799609    11.00000    0.02543    0.02174 =
         0.01527   -0.00183    0.00597   -0.00240
AFIX  43
H72   2    0.324712    0.164647    0.747901    11.00000   -1.20000
AFIX   0
C53   1    0.431277    0.072977    0.596255    11.00000    0.01025    0.01507 =
         0.01664   -0.00135    0.00109    0.00037
C56   1    0.253096    0.246008    0.564757    11.00000    0.01790    0.02119 =
         0.02097    0.00118    0.00562   -0.00126
AFIX  43
H56   2    0.221601    0.217284    0.528508    11.00000   -1.20000
AFIX   0
C10   1    0.970189    0.258425    0.541380    11.00000    0.03253    0.03937 =
         0.01901   -0.00489    0.00232    0.00953
AFIX  43
H10   2    0.965757    0.281248    0.586252    11.00000   -1.20000
AFIX   0
C3S   1    0.791317    0.310087    0.428577    11.00000    0.05062    0.04602 =
         0.08033    0.00501   -0.00016   -0.01135
AFIX 133
H3S1  2    0.792702    0.297939    0.479834    11.00000   -1.50000
H3S2  2    0.781064    0.366277    0.419545    11.00000   -1.50000
H3S3  2    0.836155    0.297822    0.417730    11.00000   -1.50000
AFIX   0
C18   1    0.996014   -0.013460    0.312441    11.00000    0.01796    0.01872 =
         0.01782    0.00198    0.00508    0.00036
AFIX  43
H18   2    1.041164    0.001038    0.308357    11.00000   -1.20000
AFIX   0
C64   1    0.459172    0.205289    0.794213    11.00000    0.02304    0.00845 =
         0.01318   -0.00107    0.00512   -0.00055
C48   1    0.421518   -0.009371    0.581066    11.00000    0.01117    0.01459 =
         0.02039   -0.00089    0.00249    0.00042
C34   1    1.170543    0.054191    0.477843    11.00000    0.02698    0.02595 =
         0.02225   -0.00550   -0.00166    0.00409
AFIX  43
H34   2    1.164399    0.029545    0.521327    11.00000   -1.20000
AFIX   0
C44   1    0.436999    0.099507    0.670169    11.00000    0.01241    0.01208 =
         0.01657   -0.00218    0.00234   -0.00021
C22   1    0.796773   -0.081217    0.329639    11.00000    0.02564    0.01747 =
         0.02068    0.00042    0.00503   -0.00498
AFIX  43
H22   2    0.785539   -0.135708    0.330165    11.00000   -1.20000
AFIX   0
C20   1    0.913533   -0.115480    0.315964    11.00000    0.02884    0.01366 =
         0.02390   -0.00039    0.00742   -0.00234
AFIX  43
H20   2    0.901938   -0.169943    0.315161    11.00000   -1.20000
AFIX   0
C68   1    0.424564    0.189900    0.911480    11.00000    0.02720    0.00975 =
         0.01635   -0.00068    0.00749    0.00302
C27   1    1.064504    0.145101    0.306370    11.00000    0.01747    0.01235 =
         0.02161   -0.00057    0.00602   -0.00036
C55   1    0.315659    0.210789    0.601187    11.00000    0.01820    0.01425 =
         0.01732    0.00068    0.00646    0.00034
AFIX  43
H55   2    0.325990    0.158571    0.588549    11.00000   -1.20000
AFIX   0
C51   1    0.426067    0.095986    0.467463    11.00000    0.01609    0.02370 =
         0.01538    0.00125    0.00185    0.00033
AFIX  43
H51   2    0.428599    0.131257    0.428867    11.00000   -1.20000
AFIX   0
C45   1    0.437990    0.044212    0.724225    11.00000    0.01452    0.01663 =
         0.01665   -0.00062    0.00402    0.00057
AFIX  43
H45   2    0.443996    0.061389    0.773334    11.00000   -1.20000
AFIX   0
C7    1    0.979087    0.191864    0.406977    11.00000    0.01748    0.02094 =
         0.01734    0.00077    0.00348    0.00615
C62   1    0.390250    0.373532    0.729872    11.00000    0.02473    0.01769 =
         0.01844   -0.00099    0.00791    0.00143
AFIX  43
H62   2    0.432382    0.351166    0.756013    11.00000   -1.20000
AFIX   0
C25   1    0.828495    0.078415    0.329548    11.00000    0.02089    0.01592 =
         0.02525    0.00344    0.00639    0.00082
AFIX  43
H25   2    0.838529    0.133271    0.329711    11.00000   -1.20000
AFIX   0
C15   1    1.044975    0.312082    0.382650    11.00000    0.02635    0.02190 =
         0.03257   -0.00336   -0.00202    0.00408
AFIX  43
H15   2    1.049693    0.291248    0.337115    11.00000   -1.20000
AFIX   0
C61   1    0.372710    0.448017    0.746511    11.00000    0.03338    0.02037 =
         0.02366   -0.00521    0.00954    0.00015
AFIX  43
H61   2    0.402669    0.476672    0.784139    11.00000   -1.20000
AFIX   0
C65   1    0.524726    0.222824    0.833091    11.00000    0.02350    0.01122 =
         0.01753   -0.00111    0.00623   -0.00064
AFIX  43
H65   2    0.559303    0.235141    0.807204    11.00000   -1.20000
AFIX   0
C57   1    0.237863    0.321138    0.581546    11.00000    0.01854    0.02465 =
         0.02259    0.00547    0.00759    0.00413
AFIX  43
H57   2    0.195980    0.344833    0.556333    11.00000   -1.20000
AFIX   0
C54   1    0.362175    0.250419    0.654731    11.00000    0.01870    0.01408 =
         0.01204    0.00259    0.00612   -0.00044
C21   1    0.863744   -0.058712    0.323652    11.00000    0.02078    0.01981 =
         0.01646    0.00088    0.00382   -0.00189
C40   1    0.567109    0.446633    0.599140    11.00000    0.03930    0.01679 =
         0.02246    0.00163    0.01269   -0.00741
AFIX  43
H40   2    0.576941    0.498717    0.585668    11.00000   -1.20000
AFIX   0
C35   1    1.114363    0.082412    0.428342    11.00000    0.01989    0.02166 =
         0.02180   -0.00460    0.00235    0.00125
AFIX  43
H35   2    1.069801    0.078144    0.438532    11.00000   -1.20000
AFIX   0
C58   1    0.283656    0.364248    0.636049    11.00000    0.02330    0.01847 =
         0.02277    0.00266    0.01051    0.00337
C71   1    0.289487    0.151888    0.839478    11.00000    0.02488    0.02926 =
         0.02395   -0.00240    0.01012   -0.00374
AFIX  43
H71   2    0.243655    0.138653    0.815226    11.00000   -1.20000
AFIX   0
C26   1    0.880951    0.023200    0.324579    11.00000    0.01741    0.01934 =
         0.01416    0.00314    0.00221   -0.00053
C32   1    1.246117    0.096330    0.402178    11.00000    0.01704    0.02808 =
         0.03993   -0.01271    0.00268    0.00000
AFIX  43
H32   2    1.291394    0.101910    0.394148    11.00000   -1.20000
AFIX   0
C70   1    0.307378    0.155208    0.916273    11.00000    0.03389    0.02838 =
         0.02581   -0.00128    0.01811   -0.00354
AFIX  43
H70   2    0.273579    0.144805    0.943664    11.00000   -1.20000
AFIX   0
C30   1    1.198706    0.155323    0.282046    11.00000    0.01931    0.01845 =
         0.04317   -0.00341    0.01462   -0.00131
AFIX  43
H30   2    1.244051    0.160588    0.274134    11.00000   -1.20000
AFIX   0
C3    1    0.828245    0.392432    0.199055    11.00000    0.02597    0.01639 =
         0.03378    0.00682    0.01199    0.00562
AFIX  43
H3    2    0.810273    0.444362    0.190094    11.00000   -1.20000
AFIX   0
C17   1    0.949974    0.044974    0.320939    11.00000    0.01885    0.01439 =
         0.01468    0.00014    0.00402   -0.00053
C69   1    0.373183    0.173349    0.951094    11.00000    0.03450    0.02183 =
         0.01576   -0.00368    0.01103    0.00056
AFIX  43
H69   2    0.384982    0.174975    1.002891    11.00000   -1.20000
AFIX   0
C46   1    0.430320   -0.037184    0.708538    11.00000    0.01991    0.01400 =
         0.02009    0.00383    0.00490    0.00111
AFIX  43
H46   2    0.431680   -0.073994    0.746952    11.00000   -1.20000
AFIX   0
C12   1    1.032809    0.376897    0.515455    11.00000    0.02635    0.02190 =
         0.03257   -0.00336   -0.00202    0.00408
AFIX  43
H12   2    1.028485    0.399561    0.560428    11.00000   -1.20000
AFIX   0
C28   1    1.076435    0.173220    0.241574    11.00000    0.02384    0.01365 =
         0.02711    0.00281    0.00845    0.00237
AFIX  43
H28   2    1.038420    0.190068    0.204526    11.00000   -1.20000
AFIX   0
C24   1    0.763875    0.054605    0.334107    11.00000    0.01837    0.02353 =
         0.02717    0.00284    0.00522    0.00366
AFIX  43
H24   2    0.729571    0.092815    0.336903    11.00000   -1.20000
AFIX   0
C1    1    0.896088    0.123602    0.171482    11.00000    0.02729    0.02346 =
         0.02197    0.00523    0.00126    0.00426
C36   1    1.121609    0.117874    0.362172    11.00000    0.01755    0.01354 =
         0.02384   -0.00547    0.00352   -0.00041
C31   1    1.189182    0.124420    0.348910    11.00000    0.01926    0.01703 =
         0.03057   -0.00771    0.00547   -0.00073
C4    1    0.875336    0.379513    0.264506    11.00000    0.02006    0.01693 =
         0.03080    0.00253    0.01271    0.00190
C19   1    0.977862   -0.093778    0.309674    11.00000    0.02462    0.01630 =
         0.02221   -0.00032    0.00629    0.00318
AFIX  43
H19   2    1.010391   -0.132798    0.303432    11.00000   -1.20000
AFIX   0
C47   1    0.420966   -0.063130    0.638430    11.00000    0.01494    0.01271 =
         0.02581   -0.00077    0.00345   -0.00034
AFIX  43
H47   2    0.414017   -0.117799    0.628014    11.00000   -1.20000
AFIX   0
C42   1    0.446690    0.495612    0.590859    11.00000    0.04200    0.01967 =
         0.02473    0.00325    0.00770    0.00310
AFIX 133
H42A  2    0.404734    0.475360    0.558264    11.00000   -1.50000
H42B  2    0.464479    0.540398    0.567618    11.00000   -1.50000
H42C  2    0.435945    0.512910    0.636801    11.00000   -1.50000
AFIX   0
C2    1    0.804905    0.335806    0.145135    11.00000    0.02455    0.02391 =
         0.02711    0.00841    0.00733    0.00667
C66   1    0.542364    0.223142    0.910106    11.00000    0.02450    0.01354 =
         0.01857   -0.00074   -0.00006    0.00152
AFIX  43
H66   2    0.588313    0.234507    0.935318    11.00000   -1.20000
AFIX   0
C49   1    0.412488   -0.036269    0.507929    11.00000    0.01543    0.01612 =
         0.02102   -0.00661    0.00068    0.00034
AFIX  43
H49   2    0.405004   -0.090859    0.497452    11.00000   -1.20000
AFIX   0
C73   1    0.406212    0.188090    0.833366    11.00000    0.02361    0.00973 =
         0.01697    0.00048    0.00638    0.00182
C16   1    1.009272    0.267488    0.425838    11.00000    0.02635    0.02190 =
         0.03257   -0.00336   -0.00202    0.00408
C23   1    0.748055   -0.026279    0.334668    11.00000    0.01739    0.02884 =
         0.02228    0.00356    0.00419   -0.00379
AFIX  43
H23   2    0.703300   -0.042618    0.338563    11.00000   -1.20000
AFIX   0
C8    1    0.948600    0.151887    0.455794    11.00000    0.02033    0.02577 =
         0.02195   -0.00039    0.00414    0.00198
AFIX  43
H8    2    0.930498    0.100493    0.443633    11.00000   -1.20000
AFIX   0
C14   1    1.073064    0.384470    0.404258    11.00000    0.02635    0.02190 =
         0.03257   -0.00336   -0.00202    0.00408
AFIX  43
H14   2    1.097165    0.412610    0.373992    11.00000   -1.20000
AFIX   0
C63   1    0.346760    0.328912    0.674295    11.00000    0.02054    0.01719 =
         0.01750    0.00206    0.00987    0.00118
C29   1    1.143517    0.177666    0.228769    11.00000    0.02805    0.01900 =
         0.03255    0.00299    0.01693    0.00222
AFIX  43
H29   2    1.150270    0.196161    0.183183    11.00000   -1.20000
AFIX   0
C67   1    0.493017    0.207030    0.948046    11.00000    0.03157    0.01380 =
         0.01357   -0.00030    0.00331    0.00323
AFIX  43
H67   2    0.504899    0.207343    0.999862    11.00000   -1.20000
AFIX   0
C59   1    0.267619    0.442163    0.654364    11.00000    0.02637    0.02284 =
         0.03259    0.00146    0.01001    0.00875
AFIX  43
H59   2    0.226204    0.466254    0.628433    11.00000   -1.20000
AFIX   0
C60   1    0.310559    0.483119    0.708510    11.00000    0.03600    0.01789 =
         0.03645   -0.00345    0.01355    0.00569
AFIX  43
H60   2    0.298755    0.534989    0.720627    11.00000   -1.20000
AFIX   0
C6    1    0.895171    0.446183    0.318124    11.00000    0.03399    0.01920 =
         0.03435    0.00044    0.01307    0.00535
AFIX 133
H6A   2    0.883512    0.432038    0.364451    11.00000   -1.50000
H6B   2    0.869990    0.494041    0.298567    11.00000   -1.50000
H6C   2    0.944917    0.455844    0.326234    11.00000   -1.50000
AFIX   0
C39   1    0.500226    0.431469    0.606031    11.00000    0.03708    0.01697 =
         0.01225   -0.00011    0.00524   -0.00203
C9    1    0.943726    0.185283    0.522791    11.00000    0.02907    0.03761 =
         0.02070    0.00313    0.00780    0.00412
AFIX  43
H9    2    0.922013    0.156890    0.555047    11.00000   -1.20000
AFIX   0
C5    1    0.747080    0.355242    0.081273    11.00000    0.04150    0.03327 =
         0.03616    0.00481   -0.00460    0.01416
AFIX 133
H5A   2    0.764516    0.355343    0.036476    11.00000   -1.50000
H5B   2    0.728457    0.407496    0.088419    11.00000   -1.50000
H5C   2    0.710527    0.315573    0.077245    11.00000   -1.50000
AFIX   0
C41   1    0.621200    0.392248    0.610221    11.00000    0.03314    0.02570 =
         0.02439    0.00067    0.01266   -0.01028
C13   1    1.066346    0.417451    0.471348    11.00000    0.02635    0.02190 =
         0.03257   -0.00336   -0.00202    0.00408
AFIX  43
H13   2    1.085278    0.468026    0.485680    11.00000   -1.20000
AFIX   0
C33   1    1.237267    0.061425    0.464784    11.00000    0.02368    0.03213 =
         0.02832   -0.01006   -0.00673    0.00637
AFIX  43
H33   2    1.276031    0.042046    0.499484    11.00000   -1.20000
AFIX   0
C43   1    0.691249    0.417280    0.599401    11.00000    0.04023    0.03773 =
         0.07925    0.01123    0.03014   -0.01006
AFIX 133
H43A  2    0.722205    0.427002    0.646986    11.00000   -1.50000
H43B  2    0.686474    0.465732    0.570207    11.00000   -1.50000
H43C  2    0.710464    0.375331    0.573997    11.00000   -1.50000
AFIX   0
C2S   1    0.732107    0.265876    0.300374    11.00000    0.03358    0.03800 =
         0.06057    0.02004    0.01424    0.01131
AFIX 133
H2S1  2    0.696448    0.229452    0.274919    11.00000   -1.50000
H2S2  2    0.776758    0.251181    0.290324    11.00000   -1.50000
H2S3  2    0.720348    0.319859    0.283256    11.00000   -1.50000
AFIX   0
C1S   1    0.736328    0.261509    0.380603    11.00000    0.02333    0.02471 =
         0.06175    0.00778    0.00910    0.00472
HKLF    4
REM  cu_11ho_rm_mse33_0ma in P2(1)/c
REM R1 =  0.0275 for   9730 Fo > 4sig(Fo)  and  0.0295 for all  10278 data
REM    745 parameters refined using    240 restraints
END
WGHT      0.0274      9.4183
REM Highest difference peak  1.560,  deepest hole -0.591,  1-sigma level  0.064
Q1    1   1.0585  0.2332  0.4283  11.00000  0.05    1.56
Q2    1   1.0035  0.2553  0.3853  11.00000  0.05    1.21
Q3    1   0.3718  0.2186  0.9421  11.00000  0.05    0.54
Q4    1   1.0501  0.4059  0.4996  11.00000  0.05    0.53
Q5    1   0.9193  0.1990  0.4247  11.00000  0.05    0.52
Q6    1   1.0174  0.3263  0.5026  11.00000  0.05    0.42
Q7    1   0.4827  0.2551  0.6381  11.00000  0.05    0.41
Q8    1   0.9789  0.2942  0.4843  11.00000  0.05    0.40
Q9    1   0.9528  0.2113  0.2320  11.00000  0.05    0.40
Q10   1   1.0793  0.4035  0.4410  11.00000  0.05    0.39
;
