# Supplementary material for: (Acetyl­acetonato-κ2 O,O′)carbon­yl[tris­(naphthalen-1-yl)phosphane-κP]rhodium(I) acetone hemisolvate
Source: Acta Crystallogr Sect E Struct Rep Online. 2012 Mar 10;68(Pt 4):m394. doi: 10.1107/S1600536812008148 (PMC3343806; doi:10.1107/S1600536812008148)
Supplement: Supplementary file 2 [file e-68-0m394-Isup2.hkl]

#
# h,k,l, Fc-squared, Fo-squared, sigma(Fo-squared) and status flag
#
data_I
_shelx_title ' cu_11ho_rm_mse33_0ma in P2(1)/c'
_shelx_refln_list_code          4
_shelx_F_calc_maximum      524.61
_exptl_crystal_F_000      2752.00
_reflns_d_resolution_high  0.8512
 
loop_
 _symmetry_equiv_pos_as_xyz
 'x, y, z'
 '-x, y+1/2, -z+1/2'
 '-x, -y, -z'
 'x, -y-1/2, z-1/2'
 
_cell_length_a    19.8780
_cell_length_b    16.9350
_cell_length_c    18.8060
_cell_angle_alpha  90.000
_cell_angle_beta  102.916
_cell_angle_gamma  90.000
 
_shelx_F_squared_multiplier     1.000
 
loop_
 _refln_index_h
 _refln_index_k
 _refln_index_l
 _refln_F_squared_calc
 _refln_F_squared_meas
 _refln_F_squared_sigma
 _refln_observed_status
   1   0   0     6257.10     6065.45    130.63 o
   2   0   0   201509.94   202200.28   3434.60 o
   3   0   0    23322.63    21871.48    335.43 o
   4   0   0     1076.59     1023.63     31.07 o
   5   0   0    10875.63     9429.42    160.83 o
   6   0   0   104853.00   108138.83   1850.83 o
   7   0   0    18445.67    19718.54    311.30 o
   8   0   0     4157.24     4375.89     89.93 o
   9   0   0    36575.73    36201.59    596.58 o
  10   0   0     3822.91     3395.04     81.10 o
  11   0   0    41978.40    40238.07    716.62 o
  12   0   0     1850.87     2005.69     93.32 o
  13   0   0      281.22      237.01     29.51 o
  14   0   0    37537.93    35167.46    548.54 o
  15   0   0     6944.85     6826.13    136.40 o
  16   0   0     3890.88     3750.06     94.69 o
  17   0   0      252.82      387.75     49.33 o
  18   0   0     3255.80     3066.04    102.46 o
  19   0   0     7128.35     7363.02    242.75 o
  20   0   0      192.98      366.66     47.16 o
  21   0   0     3179.99     3116.57     86.27 o
  22   0   0      391.43      247.90     51.13 o
   1   1   0     2599.37     2104.86     32.55 o
   2   1   0    57901.91    57827.52    743.74 o
   3   1   0    35441.70    33166.83    354.67 o
   4   1   0       81.42      201.62     12.34 o
   5   1   0     7733.16     7553.62     93.23 o
   6   1   0    25113.27    24068.70    287.56 o
   7   1   0      395.11      351.36     18.04 o
   8   1   0    24738.84    22662.64    267.80 o
   9   1   0     1835.73     1854.26     39.05 o
  10   1   0    17987.73    17519.23    208.98 o
  11   1   0    59707.77    58857.44    736.06 o
  12   1   0     3137.30     3075.10     62.88 o
  13   1   0    45061.50    44629.52    473.76 o
  14   1   0     2521.72     2226.62     63.38 o
  15   1   0       10.63       20.19     19.88 o
  16   1   0     1522.29     1489.15     48.85 o
  17   1   0    18901.51    19619.97    276.28 o
  18   1   0     2064.72     2091.17     79.93 o
  19   1   0     9318.23     9809.13    153.63 o
  20   1   0     7175.70     6895.15    119.33 o
  21   1   0     3693.32     4012.36     71.05 o
  22   1   0    13258.20    12421.80    246.89 o
   0   2   0   187547.78   199164.67   3914.37 o
   1   2   0      376.65      321.69      9.61 o
   2   2   0    45182.60    46647.21    483.65 o
   3   2   0     3395.75     3001.38     36.36 o
   4   2   0    22179.22    23862.97    273.14 o
   5   2   0    52561.67    49822.99    547.17 o
   6   2   0     6976.66     8330.53     95.17 o
   7   2   0    18605.84    19318.34    203.90 o
   8   2   0      299.89      407.27     20.76 o
   9   2   0     7436.64     6511.56     89.40 o
  10   2   0      158.48       86.70     17.18 o
  11   2   0    55514.30    55310.82    691.23 o
  12   2   0    11070.11    10274.85    131.08 o
  13   2   0    15348.57    15941.42    193.63 o
  14   2   0    35497.35    34277.28    390.93 o
  15   2   0     1327.31     1541.84     43.31 o
  16   2   0    31143.75    30119.46    383.36 o
  17   2   0       23.24       72.01     27.09 o
  18   2   0     2346.25     2199.04     61.05 o
  19   2   0     3457.57     3852.10     89.61 o
  20   2   0     3606.79     3784.00     78.83 o
  21   2   0      952.92     1093.80     39.35 o
  22   2   0     1404.46     1478.23     59.96 o
   1   3   0    49835.99    43969.28    445.10 o
   2   3   0    15262.68    14773.59    156.98 o
   3   3   0    19540.38    18740.12    198.63 o
   4   3   0     1100.07     1525.91     26.35 o
   5   3   0    61044.64    59208.21    650.43 o
   6   3   0    43269.03    43900.63    429.53 o
   7   3   0     6789.13     6617.03     82.30 o
   8   3   0    40129.23    38136.11    428.69 o
   9   3   0     1353.76     1188.91     33.77 o
  10   3   0    22449.90    21828.64    264.89 o
  11   3   0    13731.97    13367.01    176.16 o
  12   3   0      729.86      775.17     28.05 o
  13   3   0     9474.44     8996.35    113.04 o
  14   3   0      126.46      169.83     22.73 o
  15   3   0     1128.72     1335.34     46.98 o
  16   3   0      191.61      141.82     28.19 o
  17   3   0     3266.81     3491.18     76.23 o
  18   3   0      255.19      243.72     29.18 o
  19   3   0     5496.99     6065.56    106.50 o
  20   3   0      952.48      967.00     46.60 o
  21   3   0     1055.50     1137.99     65.49 o
  22   3   0     7009.86     7150.93    173.95 o
   0   4   0     7739.64     7936.23    120.65 o
   1   4   0    55052.53    51631.12    522.63 o
   2   4   0    28940.61    31781.18    333.11 o
   3   4   0    23585.52    21710.83    230.62 o
   4   4   0    14890.24    15437.35    162.40 o
   5   4   0    20743.59    18930.73    198.83 o
   6   4   0       29.21       64.73     13.22 o
   7   4   0     6603.39     6862.03     93.96 o
   8   4   0       13.26       21.29     15.94 o
   9   4   0    23852.41    23024.90    333.59 o
  10   4   0     1961.27     2204.51     47.39 o
  11   4   0    20131.96    19191.92    245.59 o
  12   4   0       89.39       88.19     18.61 o
  13   4   0     8156.86     8284.04    109.84 o
  14   4   0    12598.94    12062.52    161.76 o
  15   4   0     1421.09     1651.36     44.53 o
  16   4   0    10965.83    10570.80    139.76 o
  17   4   0     4562.03     5044.56     97.40 o
  18   4   0      841.00      826.64     37.87 o
  19   4   0    14437.44    15065.87    224.22 o
  20   4   0     3114.10     3276.32     72.49 o
  21   4   0      284.35      382.14     33.09 o
  22   4   0     6913.75     6689.77    191.80 o
   1   5   0    24365.80    23321.77    240.88 o
   2   5   0      655.90     1008.67     21.80 o
   3   5   0    32420.86    32144.58    339.20 o
   4   5   0     2960.61     3439.31     48.03 o
   5   5   0    17153.27    16680.35    186.06 o
   6   5   0    64520.37    65469.37    767.71 o
   7   5   0    14796.62    15048.69    188.23 o
   8   5   0    32210.02    31731.47    364.28 o
   9   5   0      873.09     1211.64     40.27 o
  10   5   0    11795.49    11204.79    147.14 o
  11   5   0     5007.55     4717.13     68.34 o
  12   5   0     2201.59     2236.76     43.09 o
  13   5   0     3017.12     2953.59     52.99 o
  14   5   0     1924.65     1700.38     42.18 o
  15   5   0      293.99      323.32     28.91 o
  16   5   0     2221.24     2113.16     64.54 o
  17   5   0     7122.91     7246.76    115.25 o
  18   5   0      618.58      611.89     35.58 o
  19   5   0     4032.35     4304.89     85.86 o
  20   5   0      997.61      916.15     34.57 o
  21   5   0     2606.46     2720.68     82.82 o
  22   5   0     5375.06     5086.47    217.10 o
   0   6   0    12080.60    11774.50    189.42 o
   1   6   0     8478.48     8300.01     97.27 o
   2   6   0     2898.60     3381.51     48.85 o
   3   6   0    48613.62    47629.73    544.32 o
   4   6   0     5124.66     5451.84     73.70 o
   5   6   0    17035.33    16233.27    207.90 o
   6   6   0       61.52      238.67     18.67 o
   7   6   0      128.31      143.40     17.27 o
   8   6   0      869.27      962.16     29.89 o
   9   6   0     1377.20     1400.11     45.76 o
  10   6   0     3099.05     2947.85     51.81 o
  11   6   0    14868.27    14690.28    170.14 o
  12   6   0     1430.93     1357.65     34.97 o
  13   6   0     3918.02     3883.28     62.77 o
  14   6   0     9503.14     8996.65    114.07 o
  15   6   0      411.07      463.03     30.08 o
  16   6   0     1203.55     1227.27     52.64 o
  17   6   0     2713.46     3172.43     74.40 o
  18   6   0      258.26      248.09     30.41 o
  19   6   0     3292.53     3748.19     77.45 o
  20   6   0      988.25      736.57     30.30 o
  21   6   0       15.92       15.32     37.73 o
   1   7   0     6533.31     6006.76     79.83 o
   2   7   0    16544.57    17647.76    209.52 o
   3   7   0     1553.70     2080.53     39.73 o
   4   7   0     9882.37     9684.87    137.68 o
   5   7   0      232.16      411.12     21.33 o
   6   7   0    18848.82    19579.05    253.70 o
   7   7   0    18371.09    18232.73    238.52 o
   8   7   0     3560.83     3674.29     65.07 o
   9   7   0    16017.54    16178.36    208.64 o
  10   7   0    17812.75    16814.92    195.94 o
  11   7   0      452.42      556.29     25.88 o
  12   7   0     7532.40     7209.19     99.38 o
  13   7   0      257.35      365.89     25.69 o
  14   7   0      208.30      203.50     28.52 o
  15   7   0     1046.04     1123.37     66.24 o
  16   7   0     1831.66     1722.49     64.71 o
  17   7   0     3714.03     3854.27     83.96 o
  18   7   0     2806.27     2871.26     65.30 o
  19   7   0     1689.21     1758.80     47.80 o
  20   7   0     1606.59     1545.28     50.39 o
  21   7   0     3624.15     4193.48    156.11 o
   0   8   0      812.12     1147.18     73.85 o
   1   8   0     8776.18     8429.09    130.98 o
   2   8   0     2476.25     2386.91     51.25 o
   3   8   0      101.38       69.92     16.82 o
   4   8   0    15639.12    15281.73    200.71 o
   5   8   0       32.56       46.94     16.69 o
   6   8   0     8330.63     8375.24    120.27 o
   7   8   0      953.37     1072.77     34.32 o
   8   8   0      308.73      392.04     23.91 o
   9   8   0     2521.66     2588.99     49.47 o
  10   8   0     2436.54     2080.08     49.74 o
  11   8   0     3571.88     3732.28     71.15 o
  12   8   0     6061.77     5691.96     84.78 o
  13   8   0     3898.67     4171.83     77.48 o
  14   8   0     5081.54     4879.07     88.14 o
  15   8   0    11164.12    11625.28    170.73 o
  16   8   0     1319.88     1215.76     45.58 o
  17   8   0     3126.07     3628.53     75.43 o
  18   8   0     4825.65     4744.18     90.16 o
  19   8   0       35.68      151.80     23.52 o
  20   8   0     4273.70     4525.77    119.06 o
   1   9   0      365.81      397.33     21.82 o
   2   9   0     6228.30     5702.30     86.90 o
   3   9   0     5220.19     5149.98     81.12 o
   4   9   0    20098.93    20711.63    268.36 o
   5   9   0    22233.53    22027.63    285.82 o
   6   9   0     1538.38     1781.68     42.47 o
   7   9   0    21908.64    20545.10    251.24 o
   8   9   0      254.74      454.06     23.83 o
   9   9   0    20050.87    19279.99    211.77 o
  10   9   0     1624.34     1784.49     48.00 o
  11   9   0      432.45      464.86     26.84 o
  12   9   0      778.17      802.39     30.55 o
  13   9   0     1022.95     1105.87     58.66 o
  14   9   0      665.46      617.94     35.08 o
  15   9   0      567.84      640.69     35.52 o
  16   9   0     2696.45     2661.93     64.28 o
  17   9   0        3.84        1.17     30.39 o
  18   9   0     4102.76     4182.90     78.60 o
  19   9   0       41.04       97.97     29.54 o
  20   9   0      924.19      869.59     71.41 o
   0  10   0       18.98       58.91     22.85 o
   1  10   0     4433.64     4242.34     71.21 o
   2  10   0     3464.93     3872.52     67.06 o
   3  10   0      125.10      126.22     19.04 o
   4  10   0    20765.25    20592.60    268.27 o
   5  10   0     1557.41     1640.29     38.79 o
   6  10   0     8071.22     8317.34    109.75 o
   7  10   0      104.59      123.18     19.21 o
   8  10   0      191.45      233.70     20.74 o
   9  10   0     8624.94     7978.47    112.40 o
  10  10   0    13094.40    11999.48    148.77 o
  11  10   0      682.09      616.78     27.41 o
  12  10   0     3690.52     3591.06     75.01 o
  13  10   0       55.58       84.82     27.81 o
  14  10   0       46.67       20.41     26.53 o
  15  10   0     6644.62     6933.40    131.65 o
  16  10   0      536.13      492.23     34.72 o
  17  10   0     3041.72     3380.97     70.35 o
  18  10   0     5018.13     5112.97    101.49 o
  19  10   0      102.08      163.96     42.78 o
   1  11   0     2138.41     2242.27     43.35 o
   2  11   0    10876.75    10250.33    125.67 o
   3  11   0       24.53       74.77     17.30 o
   4  11   0    14952.70    14409.56    207.41 o
   5  11   0    24611.14    23722.55    316.59 o
   6  11   0      680.72      886.37     33.44 o
   7  11   0    36081.04    34603.43    393.69 o
   8  11   0     3680.83     3431.94     61.16 o
   9  11   0     6812.44     6509.40     94.84 o
  10  11   0      267.42      242.19     26.77 o
  11  11   0      382.50      441.23     34.80 o
  12  11   0     1772.50     1902.74     80.26 o
  13  11   0      290.49      316.64     33.12 o
  14  11   0       84.67      110.65     28.29 o
  15  11   0      540.97      603.39     37.37 o
  16  11   0     3728.38     3772.22     73.26 o
  17  11   0      602.58      722.56     33.90 o
  18  11   0     4304.69     4421.32    107.31 o
   0  12   0     6862.90     6546.17    112.95 o
   1  12   0     3515.05     3070.78     47.10 o
   2  12   0     4162.88     3913.45     58.49 o
   3  12   0     2675.87     2774.86     45.65 o
   4  12   0     7996.28     7597.38     93.41 o
   5  12   0    10009.58     9590.64    118.15 o
   6  12   0    10175.03     9770.43    131.58 o
   7  12   0       35.05      109.14     20.15 o
   8  12   0      280.21      233.66     23.41 o
   9  12   0     4754.50     4764.65     92.32 o
  10  12   0     7705.78     7575.68    132.23 o
  11  12   0     2647.25     2802.07     92.00 o
  12  12   0      126.85      130.75     28.98 o
  13  12   0      245.55      195.06     29.88 o
  14  12   0     1713.98     1777.10     55.94 o
  15  12   0     9934.40     9928.25    147.47 o
  16  12   0      111.45      181.51     24.78 o
  17  12   0     2773.36     2879.55     82.34 o
  18  12   0     4348.65     4473.87    280.45 o
   1  13   0     3031.98     2963.22     47.62 o
   2  13   0    12127.12    11447.88    126.97 o
   3  13   0     4084.63     4157.75     62.82 o
   4  13   0    16948.94    15487.45    195.26 o
   5  13   0      640.16      603.69     27.90 o
   6  13   0       96.88      179.28     29.20 o
   7  13   0    19440.82    19069.34    279.65 o
   8  13   0     4496.54     4571.14     93.70 o
   9  13   0     2874.37     2948.54     71.01 o
  10  13   0     4572.69     4797.49     92.86 o
  11  13   0       25.86      101.73     28.41 o
  12  13   0     6442.86     6482.92    112.04 o
  13  13   0     8254.46     8109.93    128.03 o
  14  13   0     2027.98     1992.60     52.51 o
  15  13   0     1020.75     1082.21     38.70 o
  16  13   0     3778.32     3829.19    105.95 o
  17  13   0      238.26      371.26     98.83 o
   0  14   0     5492.51     5234.66    118.71 o
   1  14   0     5041.48     4615.13     82.78 o
   2  14   0     2368.57     2490.22     79.58 o
   3  14   0     1672.06     1660.22     48.63 o
   4  14   0      310.84      344.72     30.36 o
   5  14   0    14561.20    12987.29    226.51 o
   6  14   0      311.81      304.06     32.87 o
   7  14   0       38.08       63.99     28.09 o
   8  14   0      112.38      103.56     29.34 o
   9  14   0     6272.94     6394.00    111.86 o
  10  14   0     9166.67     9559.52    156.56 o
  11  14   0     2268.72     2244.24     60.93 o
  12  14   0      172.22      184.97     28.53 o
  13  14   0      449.74      551.35     32.37 o
  14  14   0     1647.24     1750.48     49.88 o
  15  14   0     5071.57     5435.86    123.56 o
  16  14   0     1471.57     1311.45    146.90 o
   1  15   0     1319.52     1346.32     44.02 o
   2  15   0     8379.35     8353.81    155.78 o
   3  15   0     3736.39     3502.57     76.22 o
   4  15   0     3995.21     3914.33     81.71 o
   5  15   0      233.48      211.78     30.00 o
   6  15   0      168.06      118.76     28.47 o
   7  15   0     3329.97     3264.58     76.34 o
   8  15   0      843.32      910.91     40.99 o
   9  15   0       64.65       98.66     27.59 o
  10  15   0        2.12       84.87     26.15 o
  11  15   0      411.03      490.47     32.78 o
  12  15   0     4245.24     4242.27     79.22 o
  13  15   0     6287.07     6408.15    115.32 o
  14  15   0     1580.12     1685.02     65.02 o
   0  16   0      198.73      311.77     39.45 o
   1  16   0     2581.75     2523.08     61.28 o
   2  16   0      166.83      253.81     28.80 o
   3  16   0       49.51       66.59     27.15 o
   4  16   0      152.29      157.00     28.75 o
   5  16   0     5330.46     5073.39     89.89 o
   6  16   0       44.27       51.97     25.83 o
   7  16   0      117.73      171.03     28.48 o
   8  16   0      973.84      958.57     40.80 o
   9  16   0     2331.43     2358.24     58.75 o
  10  16   0     2195.14     2143.78     57.46 o
  11  16   0     1659.27     1697.99     48.78 o
  12  16   0       83.13      115.58     30.08 o
  13  16   0        5.33       66.49     97.49 o
   1  17   0     1855.61     1873.46     59.25 o
   2  17   0      277.07      329.03     31.47 o
   3  17   0     4156.72     3981.28     92.95 o
   4  17   0       40.26       63.46     28.07 o
   5  17   0     2231.60     2051.03     61.13 o
   6  17   0      607.89      701.46     42.82 o
   7  17   0      272.26      314.55     30.69 o
   8  17   0      843.14      894.79     38.96 o
   9  17   0      190.70      268.02     29.95 o
  10  17   0      457.98      502.48     48.91 o
  11  17   0      930.98      929.68     73.43 o
   0  18   0     2414.76     2458.67    114.07 o
   1  18   0       34.97       93.81     25.99 o
   2  18   0        9.44       23.82     25.33 o
   3  18   0     1310.26     1376.86     69.98 o
   4  18   0     3260.75     3120.47     69.62 o
   5  18   0     2076.66     2074.54     63.61 o
   6  18   0      312.68      366.80     31.98 o
   7  18   0      795.40      786.64     41.83 o
   8  18   0       42.20       29.56     30.24 o
   9  18   0      584.10      611.62     78.36 o
   1  19   0      378.84      482.79     35.24 o
   2  19   0      510.98      587.65     40.86 o
   3  19   0     1565.41     1526.93     51.84 o
   4  19   0     2891.22     2863.05     91.73 o
   5  19   0      707.42      793.75     89.70 o
 -22   1   1        5.08       16.28     24.13 o
 -21   1   1      332.57      258.27     24.86 o
 -20   1   1      576.85      499.09     31.14 o
 -19   1   1       13.13       13.07     26.90 o
 -18   1   1     1884.30     1954.43     59.57 o
 -17   1   1      610.25      560.93     36.75 o
 -16   1   1      111.70      112.50     22.68 o
 -15   1   1        0.29      -16.84     18.02 o
 -14   1   1     4304.77     4417.54     60.10 o
 -13   1   1     1523.95     1670.66     42.29 o
 -12   1   1    18531.97    19045.59    262.52 o
 -11   1   1     4318.31     4518.68     79.10 o
 -10   1   1     4666.34     5551.04     89.91 o
  -9   1   1       28.55       58.90     16.94 o
  -8   1   1     2099.55     1946.39     36.03 o
  -7   1   1    20801.12    20679.88    224.36 o
  -6   1   1    21436.54    23654.04    273.22 o
  -5   1   1   110150.49   109315.26   1268.48 o
  -4   1   1      477.84      955.15     21.39 o
  -3   1   1     9151.97     9290.80    126.73 o
  -2   1   1     2370.05     1989.98     43.10 o
  -1   1   1     4122.09     3818.89     56.65 o
   0   1   1    10296.08     8994.74    129.42 o
   1   1   1       11.05       14.69      5.47 o
   2   1   1     1581.82     1398.82     34.39 o
   3   1   1    51270.45    54258.13    705.06 o
   4   1   1      611.30      572.73     17.01 o
   5   1   1     2494.13     2658.72     39.21 o
   6   1   1      713.04      785.87     19.91 o
   7   1   1     3950.87     4095.40     54.43 o
   8   1   1     1485.92     1645.08     32.76 o
   9   1   1     1343.24     1627.02     36.19 o
  10   1   1    18265.28    19132.06    220.02 o
  11   1   1      919.56      920.98     28.58 o
  12   1   1      121.22      151.25     17.96 o
  13   1   1     4225.86     4237.18     66.79 o
  14   1   1     2569.14     2521.72     50.76 o
  15   1   1     1103.20     1029.23     34.50 o
  16   1   1     1268.62     1345.85     46.47 o
  17   1   1      987.85      907.07     51.57 o
  18   1   1       16.45      -21.09     28.62 o
  19   1   1       12.48       19.62     24.72 o
  20   1   1       77.67       74.44     21.49 o
  21   1   1       70.64       90.08     34.39 o
  22   1   1      527.47      565.66     58.37 o
 -22   2   1      215.01      279.51     36.13 o
 -21   2   1      994.55     1012.55     38.92 o
 -20   2   1      117.67      108.68     24.54 o
 -19   2   1      859.90      883.85     40.63 o
 -18   2   1     2598.83     2619.62     67.50 o
 -17   2   1       90.44       59.71     28.46 o
 -16   2   1     2231.62     2284.69     66.93 o
 -15   2   1     7089.56     6951.66     93.90 o
 -14   2   1     1427.55     1303.91     33.69 o
 -13   2   1     1041.29     1089.68     33.65 o
 -12   2   1     1454.10     1427.88     62.69 o
 -11   2   1      322.95      351.07     23.60 o
 -10   2   1     8259.45     8391.99    120.61 o
  -9   2   1     3266.62     3769.93     62.66 o
  -8   2   1      683.42      710.52     21.55 o
  -7   2   1    18959.57    18983.88    211.55 o
  -6   2   1    22111.26    22446.25    252.97 o
  -5   2   1    17772.48    16925.71    185.93 o
  -4   2   1    32781.80    32199.94    345.30 o
  -3   2   1     1344.67     1285.59     22.91 o
  -2   2   1     3339.22     3099.20     58.79 o
  -1   2   1    13621.43    13300.51    231.84 o
   0   2   1    19603.26    18514.87    265.51 o
   1   2   1    11703.32    11673.23    169.18 o
   2   2   1      334.88      291.50     11.08 o
   3   2   1      415.50      461.13     14.39 o
   4   2   1    18707.81    18067.50    207.80 o
   5   2   1       78.75      140.56     12.90 o
   6   2   1    15204.90    15224.03    185.81 o
   7   2   1       48.19       57.24     14.13 o
   8   2   1    42099.64    41958.07    456.81 o
   9   2   1      604.08      399.81     21.04 o
  10   2   1      262.27      171.24     17.38 o
  11   2   1      150.21      217.92     19.56 o
  12   2   1     3147.54     3088.47     53.92 o
  13   2   1        1.94        4.37     18.02 o
  14   2   1     8468.53     8057.87    110.96 o
  15   2   1       11.47      109.22     21.85 o
  16   2   1     3626.38     3746.44     75.51 o
  17   2   1      418.69      496.97     36.40 o
  18   2   1        3.29      -26.00     26.00 o
  19   2   1      520.93      510.06     33.65 o
  20   2   1       12.19       43.45     20.81 o
  21   2   1      191.00      252.60     41.07 o
  22   2   1      440.09      525.28     54.13 o
 -22   3   1      184.39      228.31     34.04 o
 -21   3   1     1227.18     1366.63     59.74 o
 -20   3   1      745.36      689.90     34.08 o
 -19   3   1     5973.35     5888.89    113.01 o
 -18   3   1      291.75      379.96     33.06 o
 -17   3   1    18334.41    18392.14    251.98 o
 -16   3   1     2820.27     2808.52     67.03 o
 -15   3   1      340.47      373.40     24.75 o
 -14   3   1    15487.25    15071.00    162.38 o
 -13   3   1     3015.05     2877.82     51.85 o
 -12   3   1     3343.39     2856.15     56.03 o
 -11   3   1    11675.31    11516.67    154.69 o
 -10   3   1      966.40     1093.58     34.45 o
  -9   3   1      210.82      162.47     19.21 o
  -8   3   1    26348.14    26736.78    297.15 o
  -7   3   1     3457.90     3449.78     51.83 o
  -6   3   1     5581.65     5142.80     59.57 o
  -5   3   1      844.41      712.18     19.31 o
  -4   3   1    27839.46    27526.81    305.62 o
  -3   3   1    23714.16    21783.76    235.83 o
  -2   3   1    11895.38    12140.60    145.79 o
  -1   3   1     5816.93     5781.08     72.33 o
   0   3   1    33719.63    32428.64    392.81 o
   1   3   1    14914.25    15724.79    194.25 o
   2   3   1     2839.63     2828.82     43.71 o
   3   3   1    19534.91    19064.89    226.64 o
   4   3   1    19442.03    18780.46    217.39 o
   5   3   1     5617.19     5881.31     75.68 o
   6   3   1     7988.05     7731.12     87.54 o
   7   3   1     1057.33     1356.55     35.76 o
   8   3   1      324.76      411.32     21.02 o
   9   3   1      107.00      211.97     19.11 o
  10   3   1     3239.23     3257.80     51.51 o
  11   3   1    11155.93    10680.62    134.89 o
  12   3   1     7259.68     7278.99    105.13 o
  13   3   1     9486.33     9205.53    125.92 o
  14   3   1    13309.19    13287.63    171.99 o
  15   3   1        2.59       17.55     20.36 o
  16   3   1     1459.28     1284.82     43.99 o
  17   3   1     1626.72     1683.73     53.76 o
  18   3   1     2115.33     2183.23     65.68 o
  19   3   1      114.07      105.04     25.57 o
  20   3   1      158.29      194.83     32.71 o
  21   3   1     1050.18     1056.04     54.91 o
  22   3   1     1437.25     1452.47     79.45 o
 -22   4   1      703.28      661.23     82.16 o
 -21   4   1      366.24      435.29     28.01 o
 -20   4   1     2065.75     1953.12     51.82 o
 -19   4   1       35.32       20.47     25.09 o
 -18   4   1     1968.04     2065.31     55.80 o
 -17   4   1     5950.38     6074.07    102.59 o
 -16   4   1     2096.58     2200.68     76.04 o
 -15   4   1      646.30      707.42     29.76 o
 -14   4   1     3863.90     3747.11     57.79 o
 -13   4   1     1058.65      977.35     29.14 o
 -12   4   1     1342.59     1519.88     40.13 o
 -11   4   1     9494.22     9266.11    129.20 o
 -10   4   1       65.70      234.73     19.97 o
  -9   4   1     3312.81     3048.40     56.70 o
  -8   4   1      170.68      227.31     18.75 o
  -7   4   1     5672.43     5661.46     79.81 o
  -6   4   1      639.76      477.10     18.80 o
  -5   4   1     8783.99     8414.33     93.79 o
  -4   4   1    13308.50    13019.76    145.31 o
  -3   4   1      935.65     1075.38     22.77 o
  -2   4   1     6499.39     6135.34     74.05 o
  -1   4   1    13315.92    13162.70    148.87 o
   0   4   1      225.49      283.10     12.85 o
   1   4   1   128645.96   130383.00   1460.59 o
   2   4   1     9777.47     8707.33    108.42 o
   3   4   1     1108.49      906.80     24.14 o
   4   4   1      463.64      447.12     17.07 o
   5   4   1     8457.18     7984.26     89.50 o
   6   4   1      893.79      932.01     26.95 o
   7   4   1     4124.40     4218.43     73.93 o
   8   4   1    23852.78    23843.98    303.42 o
   9   4   1     5193.31     5072.46     74.09 o
  10   4   1    22494.42    21077.82    241.22 o
  11   4   1     4973.57     4969.78     73.11 o
  12   4   1       93.43      162.84     22.22 o
  13   4   1      826.67      824.59     31.59 o
  14   4   1     2020.01     1890.58     47.18 o
  15   4   1      242.91      253.96     27.41 o
  16   4   1    18003.56    17333.96    235.33 o
  17   4   1      282.94      371.55     33.18 o
  18   4   1     1383.46     1347.92     45.01 o
  19   4   1     1895.88     1985.80     64.70 o
  20   4   1       10.62      -28.57     28.57 o
  21   4   1     5602.80     5479.34    130.39 o
 -22   5   1     3899.85     4004.95    156.17 o
 -21   5   1      488.22      450.13     27.15 o
 -20   5   1      211.48      186.79     25.34 o
 -19   5   1     2653.61     2668.01     85.62 o
 -18   5   1      205.74      161.31     28.69 o
 -17   5   1     8827.43     8792.53    137.39 o
 -16   5   1       16.42       40.09     25.64 o
 -15   5   1     4387.49     4049.12     70.00 o
 -14   5   1     5285.14     5210.72     69.86 o
 -13   5   1     4402.78     4083.13     56.30 o
 -12   5   1     4373.70     4262.45     63.70 o
 -11   5   1     3008.54     3090.40     56.92 o
 -10   5   1      162.58      170.10     19.57 o
  -9   5   1      727.35      752.82     28.43 o
  -8   5   1    28266.92    26441.86    344.55 o
  -7   5   1     2525.93     2495.75     45.05 o
  -6   5   1    12713.29    12017.24    171.42 o
  -5   5   1      123.42      126.09     14.48 o
  -4   5   1      789.04      874.16     20.55 o
  -3   5   1    85902.41    82294.40    855.26 o
  -2   5   1     3249.69     3634.20     49.28 o
  -1   5   1    27568.45    28532.78    308.05 o
   0   5   1    26928.65    27308.81    295.19 o
   1   5   1      136.99      161.35     12.33 o
   2   5   1     2111.00     1884.73     32.16 o
   3   5   1     4988.30     4660.35     63.08 o
   4   5   1      450.10      507.54     17.64 o
   5   5   1    10935.57    12021.27    141.67 o
   6   5   1    21967.22    21125.99    256.98 o
   7   5   1     3878.96     3725.97     57.65 o
   8   5   1     4909.46     4052.80     56.62 o
   9   5   1     9302.76     9945.64    123.69 o
  10   5   1     1817.49     1667.70     39.49 o
  11   5   1    25490.14    25818.34    327.67 o
  12   5   1     2377.16     2301.76     48.13 o
  13   5   1     7290.77     7191.65     99.25 o
  14   5   1      315.90      362.17     25.48 o
  15   5   1     4161.58     4437.73     81.11 o
  16   5   1     1214.03     1271.99     51.05 o
  17   5   1     6169.59     6234.58    113.07 o
  18   5   1      319.43      385.63     31.26 o
  19   5   1      726.00      715.15     35.39 o
  20   5   1      180.16      181.60     33.25 o
  21   5   1     2918.43     2742.23     82.05 o
 -21   6   1     3235.85     3609.78     79.28 o
 -20   6   1      619.26      820.00     35.63 o
 -19   6   1     2506.49     2766.26     60.37 o
 -18   6   1      373.53      396.85     31.27 o
 -17   6   1      328.95      356.71     32.82 o
 -16   6   1     2690.35     2695.66     66.44 o
 -15   6   1     6327.59     6197.65    106.54 o
 -14   6   1     1926.74     1805.07     53.83 o
 -13   6   1     3651.54     3236.96     49.48 o
 -12   6   1      148.05       76.61     17.22 o
 -11   6   1    13161.15    12085.08    144.58 o
 -10   6   1      818.72      565.34     25.50 o
  -9   6   1    16975.67    15359.34    197.76 o
  -8   6   1      665.86      982.58     31.55 o
  -7   6   1      423.64      424.51     22.92 o
  -6   6   1    26732.41    26326.02    318.18 o
  -5   6   1     8851.36     8202.13    112.30 o
  -4   6   1    20272.23    19090.38    240.30 o
  -3   6   1      190.64      208.00     15.07 o
  -2   6   1      908.57      849.37     22.56 o
  -1   6   1    16961.46    17407.06    188.08 o
   0   6   1    11848.53    10710.53    122.65 o
   1   6   1     1139.27     1367.90     26.52 o
   2   6   1       92.51      155.81     13.68 o
   3   6   1      956.68      632.12     20.92 o
   4   6   1    14605.06    14717.87    176.56 o
   5   6   1    42202.47    39989.80    491.78 o
   6   6   1      809.71      787.69     26.91 o
   7   6   1    15055.33    16223.38    186.67 o
   8   6   1    17176.87    16203.03    183.40 o
   9   6   1      114.65      240.22     18.03 o
  10   6   1    24970.98    23799.57    266.00 o
  11   6   1      302.56      292.66     23.09 o
  12   6   1     1005.66     1229.79     36.23 o
  13   6   1       56.42       86.69     20.57 o
  14   6   1     8668.62     8470.46    113.89 o
  15   6   1     2204.23     2292.94     75.49 o
  16   6   1    12191.80    12371.16    198.74 o
  17   6   1     4171.96     4152.02     86.31 o
  18   6   1      250.86      295.64     36.00 o
  19   6   1    10937.01    10896.66    165.67 o
  20   6   1       52.96      115.14     33.76 o
  21   6   1     6897.31     6748.74    193.76 o
 -21   7   1       79.05       57.93     41.95 o
 -20   7   1       17.31       48.66     22.31 o
 -19   7   1    11067.28    11526.54    167.24 o
 -18   7   1      103.49       88.13     26.63 o
 -17   7   1     6269.12     6303.94    109.29 o
 -16   7   1      398.96      476.23     34.71 o
 -15   7   1     8481.67     8177.03    130.42 o
 -14   7   1     5589.04     5509.77     91.23 o
 -13   7   1     2313.19     2381.42     45.59 o
 -12   7   1     1030.35      955.17     28.69 o
 -11   7   1     1408.04     1346.52     32.41 o
 -10   7   1     3055.71     3008.01     54.42 o
  -9   7   1     7047.15     7013.33    114.08 o
  -8   7   1    55546.73    54361.70    676.67 o
  -7   7   1     1685.10     2073.77     45.59 o
  -6   7   1    22322.76    21861.98    280.69 o
  -5   7   1    13581.42    13258.31    174.22 o
  -4   7   1    14157.40    14727.27    198.09 o
  -3   7   1    78924.55    75383.92    952.16 o
  -2   7   1    14050.66    15594.06    207.42 o
  -1   7   1    27394.13    27522.99    355.74 o
   0   7   1     9268.32     9059.73    126.06 o
   1   7   1    33667.64    33500.92    413.25 o
   2   7   1    36965.79    36123.23    445.50 o
   3   7   1    39304.81    41351.40    528.55 o
   4   7   1     1083.03     1302.97     32.83 o
   5   7   1     7707.38     8685.57    116.25 o
   6   7   1    32970.29    29787.03    340.59 o
   7   7   1     1199.76      894.80     27.65 o
   8   7   1    19157.27    17417.58    207.87 o
   9   7   1     2934.87     2906.09     53.31 o
  10   7   1      399.24      289.11     24.59 o
  11   7   1    10756.83    10458.20    151.79 o
  12   7   1     1136.89     1201.33     47.59 o
  13   7   1      920.39      880.13     34.58 o
  14   7   1      251.74      217.00     28.08 o
  15   7   1      114.68      133.55     29.99 o
  16   7   1     1956.42     2073.02     67.43 o
  17   7   1     3478.07     3615.76     72.25 o
  18   7   1     2847.54     3102.01     69.72 o
  19   7   1      898.43      913.02     45.57 o
  20   7   1       96.12      128.90     32.29 o
  21   7   1      553.65      641.06     74.58 o
 -20   8   1     6657.39     6658.65    109.84 o
 -19   8   1     2521.47     2706.33     58.78 o
 -18   8   1      593.41      538.78     31.41 o
 -17   8   1     1429.92     1416.07     47.09 o
 -16   8   1     9528.16     9483.47    145.19 o
 -15   8   1     1675.70     1758.78     85.55 o
 -14   8   1    11222.04    11323.48    167.39 o
 -13   8   1     2474.11     2326.38     64.73 o
 -12   8   1     1440.97     1368.50     35.32 o
 -11   8   1    20942.69    19917.70    207.07 o
 -10   8   1    15725.68    15270.64    202.32 o
  -9   8   1    18739.15    17332.06    206.64 o
  -8   8   1       16.14       24.08     17.47 o
  -7   8   1      466.67      587.69     27.08 o
  -6   8   1    21410.03    20639.97    267.30 o
  -5   8   1     8256.34     7381.85    106.80 o
  -4   8   1    11560.95    11068.60    150.46 o
  -3   8   1      184.71      343.10     20.45 o
  -2   8   1     3963.68     5058.45     79.56 o
  -1   8   1    18345.31    19475.56    268.43 o
   0   8   1     1482.86      860.66     32.07 o
   1   8   1     6436.04     6719.62     95.44 o
   2   8   1     1864.11     1592.94     35.22 o
   3   8   1    18151.32    18108.35    225.71 o
   4   8   1     2158.60     1866.41     37.06 o
   5   8   1    90141.90    89607.24   1097.50 o
   6   8   1       61.74      145.83     16.99 o
   7   8   1     5598.61     5891.62     85.17 o
   8   8   1    14799.83    14509.68    174.21 o
   9   8   1     1231.22     1305.52     37.50 o
  10   8   1     8788.33     8031.89    112.42 o
  11   8   1     1635.71     1510.26     44.35 o
  12   8   1        5.71       18.55     20.55 o
  13   8   1      117.14       76.98     25.14 o
  14   8   1     8694.46     8844.41    146.30 o
  15   8   1       55.91       95.26     26.37 o
  16   8   1     8139.04     8129.16    132.60 o
  17   8   1     3047.54     3207.94     72.38 o
  18   8   1      104.22      105.80     23.99 o
  19   8   1    15123.00    15392.75    280.38 o
  20   8   1     2221.31     2273.65    111.92 o
 -20   9   1     2160.82     2399.90    114.50 o
 -19   9   1    12167.24    12432.66    193.46 o
 -18   9   1       52.85       81.23     25.02 o
 -17   9   1     9153.67     9279.90    142.45 o
 -16   9   1     4571.54     4561.50     78.88 o
 -15   9   1      499.71      670.11     37.70 o
 -14   9   1    11106.70    10601.53    159.23 o
 -13   9   1     1308.06     1269.04     49.38 o
 -12   9   1     8243.28     7697.08    114.92 o
 -11   9   1      605.56      526.89     23.70 o
 -10   9   1     1757.87     1932.34     47.92 o
  -9   9   1     1951.83     1881.93     47.32 o
  -8   9   1    48276.82    48306.66    593.87 o
  -7   9   1        3.99       29.39     16.32 o
  -6   9   1    20738.46    20384.42    256.40 o
  -5   9   1    10286.29     9968.37    139.83 o
  -4   9   1     2267.51     2078.93     45.48 o
  -3   9   1    38409.97    35732.03    449.24 o
  -2   9   1      305.96      344.34     21.30 o
  -1   9   1     1088.04      811.17     35.61 o
   0   9   1     2811.87     2506.65     44.20 o
   1   9   1     4425.11     4465.42     68.53 o
   2   9   1    40134.43    37777.12    441.88 o
   3   9   1     5622.55     5038.16     71.91 o
   4   9   1    15803.22    16343.28    207.66 o
   5   9   1     4130.94     4249.41     71.74 o
   6   9   1    10522.99     9428.15    120.16 o
   7   9   1     3866.18     3996.58     61.33 o
   8   9   1    44016.48    41341.73    467.16 o
   9   9   1      821.20      754.18     32.82 o
  10   9   1    13387.75    13307.62    165.85 o
  11   9   1     9082.69     9282.11    124.29 o
  12   9   1      391.59      434.80     31.52 o
  13   9   1     9944.56    10323.61    147.39 o
  14   9   1       53.75      132.72     30.24 o
  15   9   1     4146.22     4395.39     80.92 o
  16   9   1     2524.43     2465.63     69.10 o
  17   9   1     1632.69     1764.08     66.15 o
  18   9   1     3331.72     3341.55     91.37 o
  19   9   1     5457.04     5310.34    124.04 o
  20   9   1     1095.46     1280.79    126.87 o
 -19  10   1     1020.61     1003.34     56.80 o
 -18  10   1      539.36      561.83     33.16 o
 -17  10   1      153.65      101.04     26.01 o
 -16  10   1     8578.72     8726.59    136.22 o
 -15  10   1      125.49      229.63     28.69 o
 -14  10   1    10362.60    10703.53    190.10 o
 -13  10   1      135.87       54.81     25.74 o
 -12  10   1     3355.14     3342.36     70.19 o
 -11  10   1     2418.91     2497.89     59.36 o
 -10  10   1     1620.97     1545.69     38.65 o
  -9  10   1    18137.50    17427.19    221.87 o
  -8  10   1     8700.81     8542.66    122.32 o
  -7  10   1      201.80      339.31     23.76 o
  -6  10   1     7559.02     7213.20    108.74 o
  -5  10   1     1736.16     1612.98     43.67 o
  -4  10   1     5789.67     5355.83     82.69 o
  -3  10   1      285.02      312.12     21.42 o
  -2  10   1     5613.17     5293.54     80.91 o
  -1  10   1       42.90       51.01     16.74 o
   0  10   1    15483.50    14678.74    198.52 o
   1  10   1     1329.91     1445.22     38.64 o
   2  10   1    15720.76    14755.91    197.71 o
   3  10   1    11228.24    10581.77    148.16 o
   4  10   1        7.88       55.56     15.98 o
   5  10   1    32411.05    32305.14    366.50 o
   6  10   1      198.39      299.25     21.98 o
   7  10   1     5260.01     5117.86     79.46 o
   8  10   1      656.97      501.93     27.20 o
   9  10   1     1693.44     1525.33     51.55 o
  10  10   1    15400.42    14609.50    192.88 o
  11  10   1     3274.49     3160.59     67.42 o
  12  10   1     2345.51     2438.30     79.03 o
  13  10   1      321.66      327.86     34.97 o
  14  10   1     4643.33     4672.65     96.70 o
  15  10   1       26.26        9.92     24.90 o
  16  10   1    14542.33    14491.47    214.70 o
  17  10   1     2195.56     2409.98     63.83 o
  18  10   1     2932.71     2808.32     84.96 o
  19  10   1    10541.47    10237.80    564.91 o
 -18  11   1      648.71      641.39     29.60 o
 -17  11   1     4619.64     4702.48     84.95 o
 -16  11   1     1770.76     1597.30     52.68 o
 -15  11   1      630.56      636.67     35.46 o
 -14  11   1     6477.19     6520.30    107.92 o
 -13  11   1     2424.73     2121.75     66.51 o
 -12  11   1     1915.22     2009.55     75.79 o
 -11  11   1      821.51      911.72     40.07 o
 -10  11   1      343.73      305.73     27.67 o
  -9  11   1      384.71      436.17     25.49 o
  -8  11   1    17308.30    17298.05    190.91 o
  -7  11   1       73.20       71.62     17.09 o
  -6  11   1    16713.79    17321.08    249.54 o
  -5  11   1    22516.11    21549.10    253.02 o
  -4  11   1     3554.52     3991.46     63.80 o
  -3  11   1    27685.10    26020.30    298.28 o
  -2  11   1     1181.75     1286.83     40.48 o
  -1  11   1     7661.79     7038.11     87.27 o
   0  11   1     1367.64     1330.80     40.15 o
   1  11   1      202.55      265.24     19.29 o
   2  11   1    22499.00    21219.33    254.97 o
   3  11   1     2101.17     1961.79     56.98 o
   4  11   1     5527.55     5442.68     81.68 o
   5  11   1      945.67      907.71     32.59 o
   6  11   1    11269.94    11424.55    149.52 o
   7  11   1     2570.44     2602.84     54.27 o
   8  11   1    12554.51    11839.15    156.25 o
   9  11   1     2876.27     3078.08     59.57 o
  10  11   1      197.02      216.22     28.61 o
  11  11   1     6981.20     7389.92    122.30 o
  12  11   1      271.74      277.57     35.85 o
  13  11   1     3206.61     3384.16     75.06 o
  14  11   1      398.17      433.79     34.83 o
  15  11   1     3818.00     4153.48     79.81 o
  16  11   1     4396.04     4149.87     75.47 o
  17  11   1      294.40      300.28     42.89 o
  18  11   1      731.00      676.60     52.12 o
 -18  12   1      252.64      266.31     53.58 o
 -17  12   1       65.11       83.80     22.70 o
 -16  12   1     6863.83     7184.21    111.79 o
 -15  12   1       11.74       32.62     25.03 o
 -14  12   1     8231.59     8582.39    134.35 o
 -13  12   1     1916.00     1943.20     55.61 o
 -12  12   1     2612.93     2966.97     64.08 o
 -11  12   1     6559.80     6195.94     98.78 o
 -10  12   1      481.38      580.36     35.67 o
  -9  12   1     6212.40     5670.24    113.22 o
  -8  12   1     7555.94     7609.95    130.59 o
  -7  12   1       95.26      124.08     20.30 o
  -6  12   1     5601.32     5292.72     77.87 o
  -5  12   1      379.43      541.53     26.22 o
  -4  12   1       44.19      113.32     18.78 o
  -3  12   1      662.32      795.19     30.60 o
  -2  12   1    20288.73    19679.41    204.29 o
  -1  12   1      187.92      139.30     17.33 o
   0  12   1    30623.92    28838.12    303.02 o
   1  12   1      884.73      944.25     29.72 o
   2  12   1    21993.10    20591.71    248.25 o
   3  12   1    13370.77    13594.81    167.57 o
   4  12   1    10115.93     9449.46    128.08 o
   5  12   1     6460.96     6959.55    101.63 o
   6  12   1      771.28      743.77     32.49 o
   7  12   1     4249.08     4283.14     76.35 o
   8  12   1     1453.53     1375.33     47.54 o
   9  12   1       15.87       20.77     25.95 o
  10  12   1      753.56      777.48     44.78 o
  11  12   1     3704.48     3756.40     87.83 o
  12  12   1        8.04       10.10     26.31 o
  13  12   1      382.40      364.42     33.18 o
  14  12   1     2790.21     2887.30     70.45 o
  15  12   1      137.70      160.17     25.12 o
  16  12   1     6916.01     6566.48    147.78 o
  17  12   1     1567.74     1619.51     99.80 o
 -17  13   1     1994.95     1997.88    189.64 o
 -16  13   1      985.85     1060.97     48.24 o
 -15  13   1      450.32      476.10     28.87 o
 -14  13   1     2344.43     2424.22     77.11 o
 -13  13   1       60.40       91.58     26.54 o
 -12  13   1      193.95      214.20     26.98 o
 -11  13   1     3698.84     3507.24     68.79 o
 -10  13   1       17.47       50.80     24.42 o
  -9  13   1     1571.62     1431.84     59.11 o
  -8  13   1     1024.91     1283.17     48.25 o
  -7  13   1     2337.54     2187.39     66.56 o
  -6  13   1     3655.69     3796.47     78.28 o
  -5  13   1     4702.30     4251.46     70.04 o
  -4  13   1     1716.08     1848.87     54.72 o
  -3  13   1     6330.81     5901.60     84.64 o
  -2  13   1     1718.77     1907.42     53.93 o
  -1  13   1    10730.42    10176.69    121.15 o
   0  13   1     1543.00     1533.73     38.92 o
   1  13   1     2389.94     2419.56     47.76 o
   2  13   1     3248.59     3034.92     53.89 o
   3  13   1       81.77      153.21     20.63 o
   4  13   1      902.08      830.04     31.93 o
   5  13   1     3157.75     3262.81     60.04 o
   6  13   1      663.40      683.33     37.37 o
   7  13   1     4597.93     4978.58     95.84 o
   8  13   1     2826.93     2655.82     70.12 o
   9  13   1     7150.62     7387.35    137.09 o
  10  13   1     3064.43     2898.75     76.46 o
  11  13   1    20745.50    21005.36    302.73 o
  12  13   1     3756.85     3634.26     78.59 o
  13  13   1    10704.63    11257.73    181.33 o
  14  13   1      384.66      391.14     30.33 o
  15  13   1     4745.15     4921.74    110.04 o
  16  13   1      302.59      316.15     35.19 o
 -15  14   1     3454.90     3359.13     67.61 o
 -14  14   1     5662.84     6016.94    100.08 o
 -13  14   1     9681.97     9312.38    140.01 o
 -12  14   1    11142.51    11261.68    160.64 o
 -11  14   1     3055.17     2963.76     65.52 o
 -10  14   1     7466.18     7601.59    112.85 o
  -9  14   1    13464.28    12866.90    182.72 o
  -8  14   1     4957.18     5196.86     99.91 o
  -7  14   1     1358.21     1285.90     47.84 o
  -6  14   1      584.73      594.51     35.94 o
  -5  14   1     1604.94     1535.34     51.05 o
  -4  14   1      114.79       95.82     25.39 o
  -3  14   1     1650.37     1515.97     48.36 o
  -2  14   1     3120.52     3217.29     63.53 o
  -1  14   1     7135.31     6644.45     99.17 o
   0  14   1     4954.28     4793.60     80.54 o
   1  14   1     5053.17     4985.00     83.50 o
   2  14   1    21372.85    20851.26    251.38 o
   3  14   1     7280.17     7008.42    102.67 o
   4  14   1     2320.16     2378.77     54.16 o
   5  14   1    15338.14    15298.30    233.35 o
   6  14   1     1470.90     1567.79     64.27 o
   7  14   1      569.32      550.08     37.21 o
   8  14   1      469.30      505.54     42.48 o
   9  14   1      389.43      436.17     35.17 o
  10  14   1      329.97      325.81     32.50 o
  11  14   1      209.48      195.28     30.80 o
  12  14   1     1030.96      914.09     41.47 o
  13  14   1     1204.17     1375.46     44.46 o
  14  14   1      358.95      285.58     36.20 o
  15  14   1      799.28      870.55     60.89 o
 -14  15   1       30.36       23.37     21.92 o
 -13  15   1     3494.30     3663.26     78.24 o
 -12  15   1      428.93      424.20     28.85 o
 -11  15   1      315.28      303.33     27.34 o
 -10  15   1       69.51      155.42     25.78 o
  -9  15   1     2979.86     2854.82     63.98 o
  -8  15   1      431.64      432.43     33.46 o
  -7  15   1     4597.63     4536.81    100.06 o
  -6  15   1     1515.54     1720.49     66.61 o
  -5  15   1     1737.71     1816.17     53.06 o
  -4  15   1     1995.77     2088.43     56.17 o
  -3  15   1       89.33      163.20     28.75 o
  -2  15   1     8492.63     8328.83    129.63 o
  -1  15   1      811.62      776.78     39.52 o
   0  15   1      915.15      850.46     40.49 o
   1  15   1     5090.67     5002.16     94.48 o
   2  15   1     1332.29     1464.72     49.44 o
   3  15   1      111.75      120.87     26.52 o
   4  15   1       13.98       63.07     25.63 o
   5  15   1     1903.35     2143.99     94.24 o
   6  15   1       81.27       54.57     27.73 o
   7  15   1     4265.76     4381.77     89.92 o
   8  15   1     1469.29     1387.05     58.89 o
   9  15   1    10637.32    10906.21    178.33 o
  10  15   1    10054.59     9482.68    157.47 o
  11  15   1     7149.51     7144.61    123.44 o
  12  15   1    11264.37    10625.50    175.54 o
  13  15   1     3139.77     3346.19     99.54 o
  14  15   1     3361.40     3400.64    116.10 o
 -13  16   1     9956.48     9422.94    285.62 o
 -12  16   1     9787.83     9985.43    165.38 o
 -11  16   1     2784.72     2792.78     60.17 o
 -10  16   1    21529.19    22233.66    434.71 o
  -9  16   1     6714.66     6388.47    105.42 o
  -8  16   1     2026.42     2218.37     61.32 o
  -7  16   1     2420.01     2477.90     63.93 o
  -6  16   1      306.68      284.47     30.47 o
  -5  16   1     6092.33     5821.65    103.70 o
  -4  16   1     2724.87     2797.68     67.59 o
  -3  16   1      476.89      540.85     35.60 o
  -2  16   1      892.02      863.58     42.71 o
  -1  16   1    17981.69    17704.54    249.28 o
   0  16   1       21.76       64.12     26.08 o
   1  16   1    18648.74    18502.17    248.82 o
   2  16   1     4886.47     4973.52     89.55 o
   3  16   1     3600.15     3640.61     76.66 o
   4  16   1    13391.65    12717.17    195.72 o
   5  16   1      984.35     1166.87     47.38 o
   6  16   1     6144.38     6098.96    115.01 o
   7  16   1     2180.16     2259.89     72.49 o
   8  16   1        5.61        5.68     26.15 o
   9  16   1     2099.50     1991.32     56.28 o
  10  16   1     3501.60     3538.15     69.20 o
  11  16   1      247.98      216.47     34.71 o
  12  16   1     3448.16     3394.62     98.31 o
  13  16   1     4260.74     4252.33    191.69 o
 -11  17   1     1284.95     1577.35     97.08 o
 -10  17   1       71.39      163.52     25.77 o
  -9  17   1      619.95      677.10     37.00 o
  -8  17   1      922.74     1011.63     41.27 o
  -7  17   1     3560.38     3809.64     80.69 o
  -6  17   1       60.61      109.44     28.23 o
  -5  17   1      663.46      808.54     46.74 o
  -4  17   1     8845.33     9255.93    155.42 o
  -3  17   1     1351.33     1373.60     64.33 o
  -2  17   1    16071.95    16483.65    252.75 o
  -1  17   1      607.05      606.07     38.63 o
   0  17   1     5681.76     5607.50    103.21 o
   1  17   1    11276.57    11153.64    173.50 o
   2  17   1      239.14      280.84     29.98 o
   3  17   1     1804.46     2064.39     78.88 o
   4  17   1      225.12      254.81     30.79 o
   5  17   1      571.86      541.21     35.86 o
   6  17   1       64.93       46.47     26.34 o
   7  17   1     4829.85     5177.57     91.78 o
   8  17   1      388.55      354.80     28.01 o
   9  17   1     4953.40     5227.71    121.54 o
  10  17   1     9422.70     9202.25    204.57 o
  11  17   1      395.31      418.87     69.80 o
  -9  18   1     1667.60     1436.98    154.92 o
  -8  18   1     4768.07     4886.85    107.80 o
  -7  18   1     3392.56     3271.52     76.72 o
  -6  18   1     1021.18     1021.34     44.10 o
  -5  18   1      871.94     1081.54     57.94 o
  -4  18   1     2413.19     2630.36     64.07 o
  -3  18   1     3324.84     3286.03     75.98 o
  -2  18   1      518.38      559.99     34.80 o
  -1  18   1    23333.97    23299.22    359.61 o
   0  18   1      229.03      279.89     30.00 o
   1  18   1    25727.55    25383.30    369.15 o
   2  18   1     1553.49     1452.64     50.81 o
   3  18   1     4836.62     4785.63     91.55 o
   4  18   1     7845.21     7775.51    135.41 o
   5  18   1     1156.69     1124.71     45.39 o
   6  18   1     9108.42     8740.01    199.90 o
   7  18   1       27.71        8.06     31.37 o
   8  18   1      398.92      438.50     43.71 o
   9  18   1     1510.87     1504.15    112.36 o
  -5  19   1      163.98      162.04     59.29 o
  -4  19   1    14223.29    14480.11    334.35 o
  -3  19   1     1444.16     1458.07     94.05 o
  -2  19   1     8965.05     9331.41    183.94 o
  -1  19   1       26.45       66.97     25.12 o
   0  19   1     2837.49     2701.31     80.02 o
   1  19   1     4635.30     4732.57    137.25 o
   2  19   1      841.58      891.76     74.79 o
   3  19   1     3019.44     3204.47    134.36 o
   4  19   1     1272.82     1146.30     66.52 o
   5  19   1      116.44       78.10     58.76 o
   6  19   1      884.94      854.71    122.86 o
 -23   0   2     5001.74     5432.75    336.54 o
 -22   0   2    14182.87    15257.28    286.89 o
 -21   0   2       18.37       45.86     30.42 o
 -20   0   2    13024.91    13234.21    268.76 o
 -19   0   2     1668.00     1749.85     71.13 o
 -18   0   2     2852.86     2848.67     94.76 o
 -17   0   2    16337.39    15758.36    294.80 o
 -16   0   2    20702.66    20336.43    315.84 o
 -15   0   2     8793.93     8890.65    148.89 o
 -14   0   2    27210.80    27602.32    400.32 o
 -13   0   2     9049.03     8074.92    168.67 o
 -12   0   2    22063.46    23274.14    466.31 o
 -11   0   2   124209.83   119641.39   2260.03 o
 -10   0   2     9194.39     9415.11    180.71 o
  -9   0   2    20544.83    17968.87    328.35 o
  -8   0   2     7022.56     6529.17    152.42 o
  -7   0   2     2704.95     3111.90     73.07 o
  -6   0   2     8050.14     7167.24    172.70 o
  -5   0   2   105956.47   107032.19   1813.06 o
  -4   0   2    94199.79    95954.91   1752.12 o
  -3   0   2      348.35      418.21     27.43 o
  -2   0   2    16205.01    16019.39    355.56 o
  -1   0   2    12394.21    12449.38    582.27 o
   0   0   2   187379.03   182469.86   8330.75 o
   1   0   2    10939.18    10419.85    408.66 o
   2   0   2     2275.65     2270.52     50.99 o
   3   0   2   124253.60   126530.44   2473.40 o
   4   0   2    37196.70    36769.24    628.18 o
   5   0   2    23539.20    21877.42    356.83 o
   6   0   2     3052.71     3113.81     59.97 o
   7   0   2      341.52      349.54     24.12 o
   8   0   2    25452.00    23433.04    366.85 o
   9   0   2    32561.79    33929.18    556.42 o
  10   0   2    65375.36    64476.11   1126.08 o
  11   0   2    10088.05     9913.82    234.34 o
  12   0   2      622.14      653.60     36.91 o
  13   0   2     2628.37     2434.38     62.50 o
  14   0   2     9670.38     9863.52    175.44 o
  15   0   2      391.77      365.65     34.22 o
  16   0   2     7837.12     8009.40    192.27 o
  17   0   2       74.36       22.55     38.12 o
  18   0   2     1439.56     1636.59    107.03 o
  19   0   2     4883.71     4691.86    131.93 o
  20   0   2        1.12       30.38     38.80 o
  21   0   2     7911.81     7616.82    238.62 o
  22   0   2     6449.56     6960.05    280.45 o
 -23   1   2       77.38       52.53     67.91 o
 -22   1   2     4295.37     4651.63     76.56 o
 -21   1   2     3689.61     3498.25     62.07 o
 -20   1   2      218.73      344.51     30.29 o
 -19   1   2     6840.61     7001.04    108.58 o
 -18   1   2     3105.14     2970.51     64.90 o
 -17   1   2     5421.77     5348.41     99.63 o
 -16   1   2      479.81      433.03     25.97 o
 -15   1   2      132.17      168.08     21.22 o
 -14   1   2    32267.83    30991.54    347.32 o
 -13   1   2     7017.42     6910.52     98.95 o
 -12   1   2    28732.06    28025.79    362.20 o
 -11   1   2     1139.06     1312.57     44.23 o
 -10   1   2     1277.78     1425.79     38.08 o
  -9   1   2     7287.35     6706.40     97.97 o
  -8   1   2    22392.56    21051.63    250.39 o
  -7   1   2     9476.06     9358.78    106.56 o
  -6   1   2    25204.15    24351.18    264.52 o
  -5   1   2    11298.33    11368.65    134.49 o
  -4   1   2     8450.58     8454.73    107.08 o
  -3   1   2   113899.28   119323.04   1546.83 o
  -2   1   2     7281.65     7635.61    106.61 o
  -1   1   2   122715.09   130263.59   2058.26 o
   0   1   2    34782.38    35045.09    795.95 o
   1   1   2    21027.76    24336.43    364.72 o
   2   1   2    59309.57    58453.96    730.35 o
   3   1   2     1422.14     1639.30     31.21 o
   4   1   2      126.56      140.28     13.39 o
   5   1   2     1087.14      969.17     29.45 o
   6   1   2    16221.75    15224.59    165.79 o
   7   1   2    39137.67    39943.59    432.64 o
   8   1   2    11879.74    11151.96    134.17 o
   9   1   2     2489.15     2511.57     48.81 o
  10   1   2     6362.07     6147.75     87.09 o
  11   1   2    62915.41    61568.00    700.87 o
  12   1   2      957.10      981.37     30.10 o
  13   1   2    76941.70    71777.45    725.78 o
  14   1   2     1861.68     1998.37     42.45 o
  15   1   2     2665.25     2570.54     52.21 o
  16   1   2    19093.04    19608.64    308.84 o
  17   1   2      755.34      841.31     41.24 o
  18   1   2     7509.26     7322.04    129.57 o
  19   1   2      166.50      104.82     33.06 o
  20   1   2      786.81      768.91     41.39 o
  21   1   2      724.18      778.81     50.24 o
  22   1   2     7866.84     8082.25    218.87 o
 -22   2   2    14321.50    14811.10    196.30 o
 -21   2   2      430.40      398.71     26.12 o
 -20   2   2     6976.81     7518.87    115.46 o
 -19   2   2       71.99       65.76     25.91 o
 -18   2   2        8.75       19.47     24.53 o
 -17   2   2     2286.54     2240.60     62.11 o
 -16   2   2    26619.24    26164.51    287.66 o
 -15   2   2      950.58     1033.42     34.39 o
 -14   2   2    15601.79    15408.91    179.49 o
 -13   2   2     4085.03     3918.13     68.37 o
 -12   2   2       23.39       31.25     20.26 o
 -11   2   2    42016.84    40176.77    527.59 o
 -10   2   2      596.06      532.87     22.96 o
  -9   2   2    23090.52    21472.88    256.07 o
  -8   2   2    15032.47    14323.81    179.66 o
  -7   2   2     2438.05     2406.27     39.23 o
  -6   2   2    62338.91    60137.80    660.58 o
  -5   2   2     2049.73     1728.63     28.81 o
  -4   2   2   113729.21   111925.97   1297.79 o
  -3   2   2      739.42      880.01     23.22 o
  -2   2   2    15939.59    15514.56    212.81 o
  -1   2   2       94.71      157.52     11.22 o
   0   2   2    32715.78    31360.36    426.20 o
   1   2   2    16215.66    17989.20    235.71 o
   2   2   2     9274.08     8986.90    120.88 o
   3   2   2   158016.55   163039.03   1951.49 o
   4   2   2       26.15       21.49     12.52 o
   5   2   2    83923.23    84102.35   1013.49 o
   6   2   2     5261.95     5808.74     72.13 o
   7   2   2    16409.43    16518.73    190.76 o
   8   2   2      740.50      473.53     21.60 o
   9   2   2     1731.09     1899.94     43.80 o
  10   2   2    14227.15    12977.67    163.77 o
  11   2   2     4490.53     4376.41     67.10 o
  12   2   2     2268.09     2223.84     50.14 o
  13   2   2     1927.59     1794.10     49.55 o
  14   2   2     4463.58     4300.27     66.12 o
  15   2   2     1006.86     1026.28     41.83 o
  16   2   2    14499.86    14539.41    200.93 o
  17   2   2     1912.69     1767.27     53.95 o
  18   2   2     1012.51     1085.28     41.80 o
  19   2   2     5346.48     5489.72    140.74 o
  20   2   2        5.49       36.91     31.16 o
  21   2   2     6552.42     6376.06    146.45 o
  22   2   2     2866.94     3066.75    157.81 o
 -22   3   2     3271.68     3755.02     64.37 o
 -21   3   2       17.09       19.45     20.47 o
 -20   3   2     1273.87     1354.74     74.92 o
 -19   3   2     9151.64     8842.87    124.96 o
 -18   3   2      158.54      134.90     26.73 o
 -17   3   2    23393.95    22086.85    293.16 o
 -16   3   2     7210.24     7706.29    134.41 o
 -15   3   2       70.52       93.78     20.55 o
 -14   3   2    19577.99    19487.84    253.57 o
 -13   3   2      508.27      515.47     25.77 o
 -12   3   2     6123.45     5747.93     87.83 o
 -11   3   2      666.26      670.15     28.11 o
 -10   3   2      736.52      897.18     26.79 o
  -9   3   2     8352.49     7830.45     98.63 o
  -8   3   2    10507.87    10169.59    128.32 o
  -7   3   2      901.13      709.83     22.83 o
  -6   3   2     8598.86     7976.22     94.43 o
  -5   3   2     3659.15     3855.49     47.84 o
  -4   3   2     8129.38     8289.62    103.40 o
  -3   3   2    31301.98    30557.15    347.14 o
  -2   3   2     6048.41     5246.85     71.42 o
  -1   3   2      480.45      642.41     22.63 o
   0   3   2     6020.13     5963.30     79.57 o
   1   3   2     4432.30     4637.76     61.47 o
   2   3   2     7190.93     6410.49     82.51 o
   3   3   2    11542.40    11696.53    141.50 o
   4   3   2      370.92      375.08     14.26 o
   5   3   2      379.94      337.54     15.78 o
   6   3   2    11845.14    11470.49    137.14 o
   7   3   2    23111.50    22918.23    299.22 o
   8   3   2    36528.27    36297.34    492.84 o
   9   3   2     1281.42     1393.95     45.31 o
  10   3   2    28962.86    29768.60    364.12 o
  11   3   2    23022.38    22080.75    248.27 o
  12   3   2      239.09      323.63     19.90 o
  13   3   2    26882.44    25976.88    284.06 o
  14   3   2    10636.38    10592.77    150.39 o
  15   3   2     4178.51     3963.80     74.87 o
  16   3   2     3802.64     4134.60     83.17 o
  17   3   2     3730.45     3622.17     76.42 o
  18   3   2    10004.30    10419.73    155.98 o
  19   3   2     1564.33     1589.83     67.99 o
  20   3   2        6.82       -4.34     31.69 o
  21   3   2       51.64       60.58     32.26 o
 -22   4   2     6319.08     7330.98    169.98 o
 -21   4   2      147.09       95.06     21.19 o
 -20   4   2     4107.84     4482.46     81.37 o
 -19   4   2     1158.50     1208.01     42.93 o
 -18   4   2     1683.75     1583.17     46.66 o
 -17   4   2     3782.77     3595.90     73.38 o
 -16   4   2      472.28      513.56     32.97 o
 -15   4   2     2559.74     2495.97     51.08 o
 -14   4   2     2262.43     2252.32     47.65 o
 -13   4   2    13325.39    12373.01    151.67 o
 -12   4   2     2085.28     1940.78     42.05 o
 -11   4   2    31766.43    29456.29    364.60 o
 -10   4   2     6489.63     6915.10     99.62 o
  -9   4   2    39702.20    38473.73    424.20 o
  -8   4   2    11253.72    10054.38    127.47 o
  -7   4   2    29283.79    29963.90    360.22 o
  -6   4   2    19793.94    19178.56    213.63 o
  -5   4   2     6081.38     5785.62     73.33 o
  -4   4   2    10467.87    10239.41    115.66 o
  -3   4   2     4359.33     4081.11     51.39 o
  -2   4   2    10042.23     9444.40    112.97 o
  -1   4   2    44775.00    46992.85    599.21 o
   0   4   2     4744.56     4563.31     58.20 o
   1   4   2    18864.08    18949.50    211.19 o
   2   4   2      679.42      704.39     17.18 o
   3   4   2    32805.23    32858.27    414.12 o
   4   4   2    14192.68    14347.75    151.25 o
   5   4   2    71162.58    74798.66    798.59 o
   6   4   2     1152.55     1254.88     27.16 o
   7   4   2    45904.87    45685.74    666.67 o
   8   4   2     3930.66     3506.58     59.69 o
   9   4   2      323.47      285.38     20.66 o
  10   4   2      895.45      860.79     28.48 o
  11   4   2        7.59       35.28     16.77 o
  12   4   2       44.60       61.50     16.32 o
  13   4   2     2745.35     2410.71     59.31 o
  14   4   2     3688.23     3755.20     61.12 o
  15   4   2    11693.95    11521.67    160.45 o
  16   4   2     1470.38     1707.36     56.81 o
  17   4   2     6389.65     6445.26    109.82 o
  18   4   2      364.45      446.29     33.00 o
  19   4   2    10953.35    10718.74    223.81 o
  20   4   2      305.42      313.47     41.80 o
  21   4   2    10412.44    10089.85    267.88 o
 -22   5   2     3109.38     3299.54    175.52 o
 -21   5   2     1609.23     1627.00     42.38 o
 -20   5   2     1081.27     1287.13     42.05 o
 -19   5   2     1244.22     1277.07     45.12 o
 -18   5   2     4853.96     5428.08     95.94 o
 -17   5   2     4771.71     4922.60     91.89 o
 -16   5   2      908.37     1058.30     42.89 o
 -15   5   2     2137.49     1919.03     44.70 o
 -14   5   2     1163.65     1362.07     42.97 o
 -13   5   2       10.89       -8.11     16.75 o
 -12   5   2     2718.23     2676.89     52.21 o
 -11   5   2     8247.13     7947.55    106.31 o
 -10   5   2     1838.61     1745.76     49.07 o
  -9   5   2     5886.22     5493.23     76.74 o
  -8   5   2     6088.75     5651.68     86.66 o
  -7   5   2     1298.08     1255.55     38.10 o
  -6   5   2    22946.51    21904.67    266.82 o
  -5   5   2    15479.96    16515.48    209.86 o
  -4   5   2     2778.77     2474.02     37.66 o
  -3   5   2     5712.99     5568.74     67.79 o
  -2   5   2      940.84     1158.86     23.71 o
  -1   5   2    19995.48    20118.48    219.08 o
   0   5   2    23583.43    23059.66    257.39 o
   1   5   2     7759.19     7371.67     88.12 o
   2   5   2    66106.22    64549.09    651.79 o
   3   5   2      749.22      923.00     25.79 o
   4   5   2     6587.78     6435.89     80.60 o
   5   5   2        7.05       33.12     12.84 o
   6   5   2      498.93      774.52     24.36 o
   7   5   2      111.99       60.34     17.07 o
   8   5   2    30017.25    30347.55    368.73 o
   9   5   2      560.51      587.81     26.91 o
  10   5   2    17243.57    16830.64    193.21 o
  11   5   2     1587.13     1327.72     34.01 o
  12   5   2    11124.94    11196.63    128.49 o
  13   5   2     7370.66     7040.78     91.71 o
  14   5   2     9665.53     9815.75    126.85 o
  15   5   2      667.37      553.97     32.89 o
  16   5   2     6330.34     6755.87    114.76 o
  17   5   2     2276.88     2258.89     87.81 o
  18   5   2     2507.70     2819.28     71.46 o
  19   5   2       95.37      144.89     32.12 o
  20   5   2        1.33       -0.67     36.93 o
  21   5   2      100.81       33.92     38.91 o
 -22   6   2     4516.72     3990.43    267.10 o
 -21   6   2      199.37      223.53     23.57 o
 -20   6   2     1248.61     1355.60     41.03 o
 -19   6   2      603.34      684.83     32.55 o
 -18   6   2     4999.21     5369.59     97.51 o
 -17   6   2      208.65      159.05     28.04 o
 -16   6   2      379.60      419.53     32.06 o
 -15   6   2       10.31        6.73     23.63 o
 -14   6   2       44.21       59.79     19.78 o
 -13   6   2     8810.99     8570.60    110.61 o
 -12   6   2     4659.22     4679.02     64.94 o
 -11   6   2    16341.03    15514.36    177.40 o
 -10   6   2     1538.09     1347.35     38.28 o
  -9   6   2    12868.74    12545.43    165.21 o
  -8   6   2    14735.98    14214.10    166.72 o
  -7   6   2    10325.05    10328.68    131.37 o
  -6   6   2    16920.98    16472.57    204.42 o
  -5   6   2     5872.47     6493.87     91.70 o
  -4   6   2      951.96      870.08     30.21 o
  -3   6   2      154.54       78.12     13.32 o
  -2   6   2     9128.23     9543.79    121.64 o
  -1   6   2    10911.08    12285.09    153.05 o
   0   6   2      111.71      177.99     14.29 o
   1   6   2     6552.46     6831.82     84.15 o
   2   6   2     2889.73     3187.14     46.66 o
   3   6   2    29931.53    29520.68    340.72 o
   4   6   2      936.18      833.91     23.26 o
   5   6   2     5485.41     4803.95     86.75 o
   6   6   2    10733.84    10665.27    154.18 o
   7   6   2    15162.79    15189.06    192.91 o
   8   6   2    15536.65    16051.92    212.25 o
   9   6   2    15518.61    16347.56    193.84 o
  10   6   2      317.90      330.49     21.28 o
  11   6   2     1096.68     1073.80     30.16 o
  12   6   2      369.84      413.37     22.65 o
  13   6   2     1744.92     1746.53     39.26 o
  14   6   2     5148.76     5367.09     87.72 o
  15   6   2      107.73      159.64     30.60 o
  16   6   2     1429.06     1460.27     52.74 o
  17   6   2     3916.67     3901.46     83.10 o
  18   6   2     3360.29     3588.03    140.25 o
  19   6   2     4578.66     4518.34    105.44 o
  20   6   2     1558.25     1822.33     64.73 o
  21   6   2     2698.20     2313.32    108.52 o
 -21   7   2      419.57      389.04     75.95 o
 -20   7   2     3184.61     3467.30     68.99 o
 -19   7   2     2135.49     1945.04     56.43 o
 -18   7   2     4784.09     5287.23     91.91 o
 -17   7   2     1976.59     1972.50     53.89 o
 -16   7   2    16450.68    16634.16    227.67 o
 -15   7   2      273.69      225.58     28.28 o
 -14   7   2     1714.68     1642.36     39.19 o
 -13   7   2     5107.25     4895.65     74.29 o
 -12   7   2     1530.72     1567.64     37.53 o
 -11   7   2     4359.39     4503.31     67.15 o
 -10   7   2      278.58      210.57     19.64 o
  -9   7   2     1844.14     2051.42     45.93 o
  -8   7   2      347.89      537.90     25.94 o
  -7   7   2     8355.18     8542.84    109.78 o
  -6   7   2     9400.86     8860.79    112.27 o
  -5   7   2     2091.20     2153.64     41.93 o
  -4   7   2     6152.12     5688.57     86.59 o
  -3   7   2     5639.04     5697.15     89.02 o
  -2   7   2    37936.92    37634.70    464.90 o
  -1   7   2    20293.38    21571.86    369.48 o
   0   7   2    22872.50    22857.49    276.76 o
   1   7   2      379.06      499.05     20.89 o
   2   7   2    13704.92    14030.63    179.13 o
   3   7   2       82.96       99.86     14.40 o
   4   7   2      444.32      554.34     22.74 o
   5   7   2     2266.10     2472.08     46.90 o
   6   7   2      143.89      324.67     21.29 o
   7   7   2     1759.59     1707.93     46.93 o
   8   7   2     2172.52     2299.09     47.00 o
   9   7   2     2291.10     2115.66     44.21 o
  10   7   2     2609.75     2548.49     47.04 o
  11   7   2       71.98       72.45     17.63 o
  12   7   2     9498.09     9017.44    120.04 o
  13   7   2      392.65      370.15     25.16 o
  14   7   2    10085.03    10026.31    146.94 o
  15   7   2      169.78      176.69     27.69 o
  16   7   2     2534.75     2767.41     84.70 o
  17   7   2     1573.29     1495.15     54.49 o
  18   7   2      244.06      284.57     35.74 o
  19   7   2      884.20      818.96     48.64 o
  20   7   2      114.12       51.53     64.40 o
 -21   8   2     2397.08     2486.67    205.66 o
 -20   8   2      294.61      348.50     26.56 o
 -19   8   2      558.37      627.01     31.66 o
 -18   8   2     3444.65     3320.76     70.40 o
 -17   8   2      892.67      804.94     40.43 o
 -16   8   2     2829.18     2886.91     65.67 o
 -15   8   2     1016.03     1020.41     40.25 o
 -14   8   2        7.49       -5.08     23.32 o
 -13   8   2     3421.53     3274.20     53.95 o
 -12   8   2     3850.61     3666.72     66.97 o
 -11   8   2       28.95      131.01     18.89 o
 -10   8   2     1412.76     1422.45     40.45 o
  -9   8   2       36.59       75.21     17.49 o
  -8   8   2     1388.47     1251.02     42.80 o
  -7   8   2     4323.02     4037.35     69.01 o
  -6   8   2     2114.07     2458.61     44.87 o
  -5   8   2     4534.60     4487.97     65.34 o
  -4   8   2      537.01      454.53     20.93 o
  -3   8   2       74.81       50.86     15.20 o
  -2   8   2      840.39     1276.42     33.04 o
  -1   8   2      100.16      197.36     18.25 o
   0   8   2       76.57      128.68     15.74 o
   1   8   2     2793.16     2846.33     48.20 o
   2   8   2     3457.63     4220.11     64.21 o
   3   8   2       47.23       47.74     14.96 o
   4   8   2    21588.65    20717.08    256.40 o
   5   8   2       50.45      279.30     20.17 o
   6   8   2    16150.59    15915.12    209.51 o
   7   8   2    12665.34    13056.82    161.33 o
   8   8   2    10092.97    10238.88    127.46 o
   9   8   2    10902.89    11019.64    127.13 o
  10   8   2     2484.24     2571.23     48.01 o
  11   8   2     1008.35     1066.86     31.68 o
  12   8   2        2.51      -11.91     18.90 o
  13   8   2     1612.71     1541.22     48.54 o
  14   8   2      510.17      682.16     37.62 o
  15   8   2     4595.85     4338.70     87.30 o
  16   8   2      105.26      200.76     31.37 o
  17   8   2     4921.34     4664.52    137.92 o
  18   8   2     2988.98     3333.12     88.73 o
  19   8   2      445.07      429.78     40.25 o
  20   8   2     4447.91     4511.21    195.47 o
 -20   9   2      755.67     1049.09     80.60 o
 -19   9   2      938.91      941.64     34.97 o
 -18   9   2     8213.61     8839.94    144.07 o
 -17   9   2     3947.50     3719.76     72.73 o
 -16   9   2    14163.94    14802.31    215.76 o
 -15   9   2     3705.04     3357.36     69.98 o
 -14   9   2     2167.91     2251.36     73.89 o
 -13   9   2    11432.41    10960.75    155.63 o
 -12   9   2       69.79      107.17     18.84 o
 -11   9   2     1197.89     1159.21     41.85 o
 -10   9   2     4123.94     3924.73     63.74 o
  -9   9   2    13820.71    14157.48    168.88 o
  -8   9   2      207.96      273.82     20.94 o
  -7   9   2    25535.25    26116.70    299.66 o
  -6   9   2     1929.90     1897.44     42.99 o
  -5   9   2     3879.22     4149.00     65.19 o
  -4   9   2    21102.18    20272.40    245.91 o
  -3   9   2     2575.02     2743.67     48.90 o
  -2   9   2     9578.65     8596.34    117.28 o
  -1   9   2     3526.83     3466.11     74.42 o
   0   9   2     2019.29     2165.34     42.07 o
   1   9   2    17040.04    16651.61    196.91 o
   2   9   2      682.64      765.95     26.44 o
   3   9   2     8534.24     8539.03    120.19 o
   4   9   2       61.60       43.53     16.68 o
   5   9   2      900.39      890.30     29.46 o
   6   9   2      251.42      220.16     19.41 o
   7   9   2     9293.96     8789.31    120.89 o
   8   9   2     4005.32     3964.01     61.15 o
   9   9   2     5273.15     4850.80     72.50 o
  10   9   2     1071.50     1125.15     34.31 o
  11   9   2     3010.74     2799.08     55.50 o
  12   9   2      904.72     1077.65     41.18 o
  13   9   2      119.49       82.14     29.19 o
  14   9   2     3021.35     3111.67     70.55 o
  15   9   2     2115.60     1992.33     59.60 o
  16   9   2      271.42      280.89     37.10 o
  17   9   2     5585.16     5600.97    150.80 o
  18   9   2       47.06      129.24     35.92 o
  19   9   2     1334.12     1268.22    110.06 o
 -19  10   2      946.90      951.99     34.04 o
 -18  10   2       33.38       -7.23     22.06 o
 -17  10   2      277.52      252.02     28.83 o
 -16  10   2     5776.26     5879.97     97.30 o
 -15  10   2     1652.14     1646.23     54.33 o
 -14  10   2     8070.57     8081.48    145.51 o
 -13  10   2     1065.61     1013.16     42.21 o
 -12  10   2     3533.01     3242.20     77.53 o
 -11  10   2     2794.77     2618.69     51.19 o
 -10  10   2     6163.43     5867.72     86.92 o
  -9  10   2     3650.23     3445.14     80.82 o
  -8  10   2     7046.01     6875.41     92.70 o
  -7  10   2    18164.35    17714.41    216.68 o
  -6  10   2      433.75      554.88     24.54 o
  -5  10   2    13163.67    12845.62    149.41 o
  -4  10   2      153.91      239.95     18.99 o
  -3  10   2     1255.08     1323.73     35.34 o
  -2  10   2      767.16      672.47     26.21 o
  -1  10   2     7709.61     8470.84    113.45 o
   0  10   2      143.35      142.77     18.65 o
   1  10   2     2235.67     2209.83     49.21 o
   2  10   2     2671.07     2403.78     45.23 o
   3  10   2     2831.25     2784.10     50.03 o
   4  10   2    29733.66    27497.04    320.45 o
   5  10   2     1832.35     1971.50     52.06 o
   6  10   2    21060.18    18814.76    314.09 o
   7  10   2    15181.53    15532.93    186.23 o
   8  10   2     3287.74     3155.20     58.56 o
   9  10   2     2297.88     2227.05     67.62 o
  10  10   2      480.28      494.72     28.50 o
  11  10   2     4481.48     4390.59     84.08 o
  12  10   2      213.48      182.15     31.08 o
  13  10   2      385.97      400.91     35.68 o
  14  10   2     1196.84     1270.64     51.13 o
  15  10   2     6456.15     6662.02    127.79 o
  16  10   2      309.15      314.25     37.95 o
  17  10   2     1368.69     1269.39     61.79 o
  18  10   2     6856.84     6793.78    162.51 o
  19  10   2        8.48       -9.35     41.55 o
 -19  11   2       18.46      -26.71     88.14 o
 -18  11   2    15664.65    15727.23    236.33 o
 -17  11   2      466.79      462.79     29.66 o
 -16  11   2     3460.87     3717.93     73.19 o
 -15  11   2     9339.36     9010.86    139.74 o
 -14  11   2       21.04       81.80     26.24 o
 -13  11   2      633.58      578.96     34.92 o
 -12  11   2      782.07      714.06     35.55 o
 -11  11   2      181.17      160.22     26.21 o
 -10  11   2      511.24      623.73     29.17 o
  -9  11   2     5353.75     5263.93     82.15 o
  -8  11   2     2872.93     2951.16     55.34 o
  -7  11   2    15485.71    15712.34    189.67 o
  -6  11   2      444.25      327.79     22.37 o
  -5  11   2     5839.52     5987.65     90.97 o
  -4  11   2    14547.50    13360.62    176.88 o
  -3  11   2      165.25      622.88     25.64 o
  -2  11   2    19395.66    18156.31    210.95 o
  -1  11   2     1033.92     1125.73     38.16 o
   0  11   2      569.89      618.37     26.40 o
   1  11   2    12779.04    13020.12    187.28 o
   2  11   2     7203.42     7152.42    121.23 o
   3  11   2    26851.30    27174.91    352.07 o
   4  11   2     4180.06     4241.20     71.44 o
   5  11   2     2684.13     2685.91     54.08 o
   6  11   2     1317.52     1387.53     46.09 o
   7  11   2     8227.65     7716.22    112.30 o
   8  11   2     3687.85     3573.11     66.52 o
   9  11   2     3148.62     3015.06     67.23 o
  10  11   2      883.73      874.70     40.18 o
  11  11   2     1500.56     1470.92     66.86 o
  12  11   2     5795.22     5880.58    117.02 o
  13  11   2     2519.53     2468.84     79.03 o
  14  11   2      370.77      342.08     34.68 o
  15  11   2     2284.48     2111.71     68.33 o
  16  11   2     1667.17     1893.91     70.63 o
  17  11   2     6862.32     6718.60    162.52 o
  18  11   2      556.09      520.25     70.81 o
 -18  12   2      230.78      201.02     52.02 o
 -17  12   2      653.94      660.14     32.19 o
 -16  12   2      393.81      510.90     29.87 o
 -15  12   2     3727.81     3947.80     76.35 o
 -14  12   2     3181.19     3368.31     71.44 o
 -13  12   2       44.65       35.65     25.65 o
 -12  12   2     2751.68     2894.28     66.94 o
 -11  12   2     1463.07     1447.57     59.37 o
 -10  12   2     4461.23     4294.90     85.97 o
  -9  12   2     2062.41     1989.44     71.08 o
  -8  12   2     1284.85     1296.91     39.62 o
  -7  12   2     8073.84     7669.57    108.75 o
  -6  12   2     6298.48     6377.07     98.24 o
  -5  12   2    20504.14    19594.15    240.47 o
  -4  12   2     5936.47     5560.42     83.92 o
  -3  12   2     1525.34     1478.97     66.68 o
  -2  12   2    10251.98     9927.15    161.86 o
  -1  12   2     1121.67      997.78     32.15 o
   0  12   2    12153.75    12086.36    155.02 o
   1  12   2     3687.00     3555.87     61.69 o
   2  12   2      406.80      425.67     24.79 o
   3  12   2      965.58      950.16     35.61 o
   4  12   2    17516.63    16891.83    214.78 o
   5  12   2     1280.92     1302.46     48.50 o
   6  12   2    39731.76    38090.16    455.12 o
   7  12   2     3568.35     3798.07     69.31 o
   8  12   2       91.17      134.22     25.83 o
   9  12   2     8000.65     7751.26    130.44 o
  10  12   2      713.61      666.41     42.22 o
  11  12   2     7878.68     7771.67    142.70 o
  12  12   2     4065.75     4270.40     98.06 o
  13  12   2      778.20      908.28     50.36 o
  14  12   2     4375.73     4680.22     97.87 o
  15  12   2     9239.09     9048.51    171.05 o
  16  12   2      214.99      228.18     36.03 o
  17  12   2     1470.80     1528.62     89.84 o
 -17  13   2       14.49      -18.80     43.36 o
 -16  13   2     1779.93     1810.21     56.79 o
 -15  13   2     4202.20     4017.12     73.62 o
 -14  13   2      470.58      551.40     32.42 o
 -13  13   2    18573.89    18215.83    251.09 o
 -12  13   2     1258.36     1207.21     44.87 o
 -11  13   2     1940.21     1629.20     63.41 o
 -10  13   2       19.47      112.68     27.46 o
  -9  13   2     4544.72     4656.03     92.44 o
  -8  13   2     4829.95     5121.34    104.49 o
  -7  13   2     7121.69     7192.79    110.88 o
  -6  13   2     2491.53     2219.91     68.83 o
  -5  13   2     1201.22     1204.84     39.25 o
  -4  13   2    24760.66    23067.62    285.45 o
  -3  13   2     5089.50     4801.80     75.13 o
  -2  13   2    16106.29    15009.09    201.84 o
  -1  13   2      632.64      626.62     29.26 o
   0  13   2      163.78      172.57     22.18 o
   1  13   2     4321.75     4503.94     74.13 o
   2  13   2    13067.92    13070.25    172.90 o
   3  13   2     2289.38     2095.76     54.84 o
   4  13   2     3833.95     3829.27     71.80 o
   5  13   2     7977.89     8071.10    138.62 o
   6  13   2     3442.60     3419.00     75.45 o
   7  13   2     1540.69     1535.80     63.76 o
   8  13   2     2340.53     2416.24     74.36 o
   9  13   2      652.42      650.38     41.62 o
  10  13   2     3736.73     3763.55     87.17 o
  11  13   2     2171.91     2192.18     69.45 o
  12  13   2     6454.43     6517.27    170.49 o
  13  13   2     2689.16     2715.30     70.09 o
  14  13   2     2407.63     2467.09     73.98 o
  15  13   2      143.66      125.08     34.14 o
  16  13   2     1670.23     1663.36    106.87 o
 -16  14   2     6100.51     6147.24    251.19 o
 -15  14   2     2431.46     2412.85     55.04 o
 -14  14   2     3096.62     3167.93     63.05 o
 -13  14   2        2.36       32.33     23.42 o
 -12  14   2      657.67      674.10     35.50 o
 -11  14   2     1182.14     1389.13     54.29 o
 -10  14   2     4471.83     4622.66     88.39 o
  -9  14   2      987.42     1088.80     50.09 o
  -8  14   2      606.56      764.32     45.75 o
  -7  14   2    10315.68    10476.02    191.98 o
  -6  14   2     3686.18     3755.56     80.52 o
  -5  14   2     4822.32     4717.90     87.32 o
  -4  14   2     1954.83     2020.60     55.49 o
  -3  14   2     1589.74     1708.22     81.35 o
  -2  14   2    11905.62    11777.81    172.57 o
  -1  14   2     4953.32     4542.50     85.33 o
   0  14   2     4132.92     4289.65     82.00 o
   1  14   2     7548.53     7632.89    117.81 o
   2  14   2     1739.51     1669.85     79.47 o
   3  14   2      689.36      773.96     37.60 o
   4  14   2    10246.02    10047.96    151.70 o
   5  14   2      195.10      361.42     33.58 o
   6  14   2     2824.96     3134.18     74.85 o
   7  14   2     4168.04     4256.15     95.05 o
   8  14   2     3729.02     3718.65     87.20 o
   9  14   2     5672.10     5482.52    115.47 o
  10  14   2     2960.15     2953.37     69.58 o
  11  14   2     6533.10     6299.54    114.51 o
  12  14   2      565.08      431.01     39.20 o
  13  14   2      803.93      883.58     50.69 o
  14  14   2     3108.73     2980.48     86.36 o
  15  14   2     3484.65     3662.72    140.77 o
 -14  15   2      949.59     1111.04     44.93 o
 -13  15   2     6213.27     6415.90    111.65 o
 -12  15   2      573.10      681.36     32.64 o
 -11  15   2     1614.09     1616.78     48.09 o
 -10  15   2      839.17      908.54     40.69 o
  -9  15   2     4020.18     3953.70     81.54 o
  -8  15   2      694.78      723.93     40.47 o
  -7  15   2     2725.23     2777.16     66.11 o
  -6  15   2       69.93       72.77     26.53 o
  -5  15   2       22.79       85.37     26.40 o
  -4  15   2     4605.59     4608.33     93.33 o
  -3  15   2     9495.61     8970.87    149.30 o
  -2  15   2     7240.40     6920.74    124.68 o
  -1  15   2      264.93      323.05     32.17 o
   0  15   2      411.17      312.78     32.93 o
   1  15   2     3246.68     3005.09     73.80 o
   2  15   2     2790.26     3090.65     71.97 o
   3  15   2     4374.67     4411.21     87.74 o
   4  15   2     2444.45     2538.45     75.08 o
   5  15   2     1763.05     1597.43     69.43 o
   6  15   2     1983.05     1755.46     64.87 o
   7  15   2     4748.09     4656.29    107.08 o
   8  15   2     3109.37     3282.71     79.32 o
   9  15   2       95.39      105.90     27.36 o
  10  15   2     1268.35     1403.17     48.11 o
  11  15   2     1654.92     1654.76     62.36 o
  12  15   2     5870.66     6187.13    143.81 o
  13  15   2     2086.22     2265.24     72.78 o
  14  15   2      713.50      862.67     84.03 o
 -13  16   2      441.01      575.35     62.47 o
 -12  16   2      777.37      669.32     32.24 o
 -11  16   2     1067.30     1126.85     43.36 o
 -10  16   2       50.92      150.31     24.70 o
  -9  16   2     1896.47     1951.95     73.45 o
  -8  16   2     1745.00     1791.99     53.70 o
  -7  16   2     2390.86     2429.95     66.35 o
  -6  16   2     3020.96     3098.60     75.72 o
  -5  16   2      835.23     1037.90     59.32 o
  -4  16   2      628.62      480.44     35.63 o
  -3  16   2     1358.29     1443.60     63.76 o
  -2  16   2     2933.12     2670.53     67.56 o
  -1  16   2     5431.93     5130.44    104.46 o
   0  16   2     4870.47     4772.80     90.33 o
   1  16   2     1604.79     1669.27     68.71 o
   2  16   2      468.53      468.55     32.07 o
   3  16   2      252.53      263.95     28.76 o
   4  16   2       73.73      112.81     26.16 o
   5  16   2      325.20      377.30     32.82 o
   6  16   2       46.65       53.09     27.60 o
   7  16   2      885.22      821.63     42.45 o
   8  16   2      244.80      269.21     28.15 o
   9  16   2     4623.78     4698.91    108.09 o
  10  16   2     1507.42     1600.81     67.70 o
  11  16   2     3601.17     3588.33    105.21 o
  12  16   2       99.02      194.79     58.50 o
 -11  17   2      767.16      835.73     47.79 o
 -10  17   2      876.31      978.83     45.06 o
  -9  17   2      608.88      759.78     36.70 o
  -8  17   2      109.67      194.90     26.50 o
  -7  17   2      858.19      855.66     39.14 o
  -6  17   2      137.48       45.50     26.65 o
  -5  17   2      772.53      751.39     39.65 o
  -4  17   2     5084.90     4855.09    118.72 o
  -3  17   2     1845.24     2055.05     61.54 o
  -2  17   2     1303.50     1410.34     51.33 o
  -1  17   2       11.76       77.42     27.88 o
   0  17   2       74.56       43.84     27.04 o
   1  17   2     1880.85     1999.27     57.61 o
   2  17   2     2380.17     2515.88     85.62 o
   3  17   2       75.44      219.35     27.73 o
   4  17   2      221.59      263.34     29.87 o
   5  17   2      459.04      598.00     34.04 o
   6  17   2      783.87      773.69     34.16 o
   7  17   2      179.22      227.97     37.33 o
   8  17   2     2278.58     2051.61     80.97 o
   9  17   2      157.75      195.62     44.01 o
  10  17   2        5.34       15.84     39.86 o
  11  17   2     1535.59     1626.65    113.27 o
  -9  18   2     1080.48     1297.33    136.16 o
  -8  18   2       84.08       63.81     32.64 o
  -7  18   2      142.31      215.90     40.29 o
  -6  18   2      298.44      353.68     29.04 o
  -5  18   2     2118.36     1883.93     73.52 o
  -4  18   2     2413.05     2524.92     60.56 o
  -3  18   2        4.97       32.52     23.87 o
  -2  18   2      427.85      515.15     32.28 o
  -1  18   2     2793.97     2832.26     65.72 o
   0  18   2     2469.31     2549.63     61.73 o
   1  18   2      132.63      131.51     25.48 o
   2  18   2        2.45       65.17     23.75 o
   3  18   2      230.64      407.75     43.54 o
   4  18   2      288.18      348.93     46.87 o
   5  18   2     1022.32     1165.51     62.00 o
   6  18   2     1434.38     1458.10    119.37 o
   7  18   2     1067.23     1094.82     75.18 o
   8  18   2      893.79      895.41     91.59 o
  -6  19   2      373.54      357.32     65.78 o
  -5  19   2      641.86      842.59     97.49 o
  -4  19   2     1323.74     1423.43     67.81 o
  -3  19   2      921.55     1003.97     54.77 o
  -2  19   2     1187.29     1280.02     75.26 o
  -1  19   2        7.15        8.48     32.32 o
   0  19   2     1984.71     2163.36    134.16 o
   1  19   2     1292.31     1478.11     71.18 o
   2  19   2      834.53      899.68     69.39 o
   3  19   2     1562.91     1708.01    129.15 o
   4  19   2      441.17      482.04     73.59 o
   5  19   2      447.11      330.86     61.98 o
 -23   1   3      462.16      418.21     81.15 o
 -22   1   3      295.72      230.80     22.88 o
 -21   1   3        3.14       -9.92     20.88 o
 -20   1   3      908.51      884.95     37.58 o
 -19   1   3     3977.10     3825.57     76.96 o
 -18   1   3        8.83       -1.05     25.08 o
 -17   1   3     5864.31     5654.93     87.98 o
 -16   1   3     3301.28     3183.29     57.35 o
 -15   1   3       32.13       31.02     18.82 o
 -14   1   3      367.35      362.13     24.71 o
 -13   1   3     1659.51     1645.51     51.23 o
 -12   1   3     2664.25     2477.24     53.70 o
 -11   1   3      303.35      363.34     23.52 o
 -10   1   3      120.94      119.53     17.79 o
  -9   1   3     5864.75     7070.77    109.49 o
  -8   1   3     7735.17     7796.64    100.70 o
  -7   1   3        9.62       50.46     13.91 o
  -6   1   3      200.57      163.07     14.01 o
  -5   1   3    87746.59    89640.98   1039.67 o
  -4   1   3       30.64       49.00      9.54 o
  -3   1   3     8382.86     9463.45    131.83 o
  -2   1   3    18947.99    20168.27    345.47 o
   0   1   3     4126.01     4433.81    232.37 o
   1   1   3    35847.38    37119.65    848.32 o
   2   1   3     2744.78     3185.67     60.85 o
   3   1   3     8100.25     7959.29    112.37 o
   4   1   3    21800.86    22343.71    288.35 o
   5   1   3     9257.10     9335.57    111.80 o
   6   1   3    11170.35    11456.14    129.65 o
   7   1   3      760.67      784.20     22.39 o
   8   1   3     1424.92     1684.57     36.10 o
   9   1   3     2275.58     2299.93     45.95 o
  10   1   3     3708.89     3866.17     66.52 o
  11   1   3       34.77       50.49     15.96 o
  12   1   3     4079.75     3928.57     55.92 o
  13   1   3     2047.89     1949.92     41.89 o
  14   1   3      276.49      329.88     18.96 o
  15   1   3        3.16        3.23     21.07 o
  16   1   3     3941.95     3827.63     79.00 o
  17   1   3       52.06       56.42     23.90 o
  18   1   3      689.08      683.44     49.43 o
  19   1   3      554.25      613.45     58.05 o
  20   1   3       29.05       85.34     47.29 o
  21   1   3     1076.64     1062.84     70.92 o
 -23   2   3      747.55      870.40    122.86 o
 -22   2   3      612.80      759.64     29.00 o
 -21   2   3     1085.92     1185.25     38.77 o
 -20   2   3     2140.45     2473.65     56.93 o
 -19   2   3        0.86       45.43     26.06 o
 -18   2   3     1797.88     1803.50     53.61 o
 -17   2   3     2925.08     2889.40     62.83 o
 -16   2   3       87.54       82.46     20.51 o
 -15   2   3     5414.31     5641.01     87.17 o
 -14   2   3      942.21      965.98     35.61 o
 -13   2   3      915.29      953.55     34.94 o
 -12   2   3     1974.80     1968.07     43.48 o
 -11   2   3     5758.31     6115.19     91.25 o
 -10   2   3       30.98       58.90     16.59 o
  -9   2   3      818.23     1032.79     31.84 o
  -8   2   3    54565.43    54809.84    727.05 o
  -7   2   3    18755.90    19445.67    229.14 o
  -6   2   3    15568.59    15466.20    171.94 o
  -5   2   3     1993.49     2001.21     35.00 o
  -4   2   3      874.53      896.91     20.02 o
  -3   2   3    34897.13    35742.69    455.86 o
  -2   2   3    30407.33    31133.34    527.30 o
  -1   2   3     6492.98     6211.49    108.08 o
   0   2   3      318.64      355.94     12.22 o
   1   2   3     9061.59     9355.87    151.23 o
   2   2   3    25573.87    27474.67    383.34 o
   3   2   3    14040.07    13982.04    161.24 o
   4   2   3    12199.99    12842.50    154.51 o
   5   2   3     2657.66     2893.04     39.84 o
   6   2   3      177.78      174.50     13.84 o
   7   2   3       14.38       39.78     14.44 o
   8   2   3     9770.14     9876.16    132.89 o
   9   2   3      384.96      326.97     20.45 o
  10   2   3     3243.97     3287.46     57.98 o
  11   2   3       74.04       82.45     16.61 o
  12   2   3      208.79      163.98     17.11 o
  13   2   3      849.41      909.87     27.74 o
  14   2   3       48.33       33.33     14.76 o
  15   2   3     2214.17     2141.00     51.54 o
  16   2   3     1989.67     2121.10     55.84 o
  17   2   3      742.25      756.99     38.60 o
  18   2   3      183.11      143.39     33.50 o
  19   2   3     3692.06     3680.54    119.30 o
  20   2   3      104.94      157.09     50.59 o
  21   2   3      127.31      162.88     45.58 o
 -22   3   3      808.92      671.80     35.26 o
 -21   3   3     4117.98     4034.88     72.50 o
 -20   3   3     1428.04     1456.84     45.23 o
 -19   3   3     9056.68     9197.33    136.22 o
 -18   3   3     2107.34     2164.45     56.44 o
 -17   3   3    14344.99    14621.21    209.84 o
 -16   3   3      303.20      244.95     27.26 o
 -15   3   3      611.51      665.64     31.96 o
 -14   3   3     2099.89     1888.15     47.69 o
 -13   3   3     2518.29     2525.36     58.63 o
 -12   3   3    10135.65     9557.99    128.68 o
 -11   3   3       32.15       34.97     16.75 o
 -10   3   3     2710.96     3089.23     51.69 o
  -9   3   3      721.99      750.60     25.60 o
  -8   3   3    31336.18    31104.23    365.70 o
  -7   3   3      274.18      336.81     17.47 o
  -6   3   3      298.10      301.60     14.98 o
  -5   3   3    45103.73    45228.39    482.71 o
  -4   3   3     1628.81     1430.76     26.86 o
  -3   3   3     3138.83     3599.42     49.28 o
  -2   3   3     3452.01     3372.44     44.88 o
  -1   3   3     2644.32     2708.70     39.71 o
   0   3   3     6343.02     6798.26     85.87 o
   1   3   3     2332.69     2341.41     33.08 o
   2   3   3    16014.90    16539.64    196.06 o
   3   3   3     5077.74     5197.59     64.94 o
   4   3   3     1436.98     1495.93     26.44 o
   5   3   3    24461.71    24163.74    255.77 o
   6   3   3    19252.48    21018.60    245.81 o
   7   3   3    11916.99    11671.52    148.08 o
   8   3   3     4005.35     4148.74     66.24 o
   9   3   3       87.54      100.19     17.28 o
  10   3   3      165.99      314.00     19.97 o
  11   3   3     2225.94     1908.57     39.64 o
  12   3   3     4428.54     3948.33     56.51 o
  13   3   3     8740.18     8170.13     97.38 o
  14   3   3       26.29       64.81     21.75 o
  15   3   3     1309.28      978.26     36.46 o
  16   3   3     5659.88     5988.76    103.87 o
  17   3   3        8.24       42.96     22.72 o
  18   3   3      138.69      192.61     34.78 o
  19   3   3      440.70      567.84     56.98 o
  20   3   3      754.54      648.32     88.85 o
  21   3   3     7119.72     7367.41    206.05 o
 -22   4   3     2792.65     2781.23     62.03 o
 -21   4   3       81.77      109.61     21.54 o
 -20   4   3     4365.93     4587.52     82.22 o
 -19   4   3     3017.08     3149.27     68.18 o
 -18   4   3      839.23      841.45     37.91 o
 -17   4   3     6575.99     6304.44    134.67 o
 -16   4   3     2311.26     2280.12     62.45 o
 -15   4   3    18306.18    18226.47    233.87 o
 -14   4   3      482.99      471.87     27.22 o
 -13   4   3     1378.36     1336.41     51.58 o
 -12   4   3     2638.03     2479.24     55.80 o
 -11   4   3      244.45      175.69     20.28 o
 -10   4   3       48.51       57.91     16.64 o
  -9   4   3     7613.12     7379.63     99.78 o
  -8   4   3     9112.78     8446.42    112.97 o
  -7   4   3      511.79      531.55     20.88 o
  -6   4   3    24375.87    22986.94    260.34 o
  -5   4   3       54.21       49.58     12.09 o
  -4   4   3    16961.31    16032.69    195.13 o
  -3   4   3     1851.58     2069.92     31.75 o
  -2   4   3      197.25      237.41     11.94 o
  -1   4   3    25271.65    24309.87    277.19 o
   0   4   3    83899.00    84972.09   1041.61 o
   1   4   3     7489.91     6903.20     80.76 o
   2   4   3        0.97       19.90      9.35 o
   3   4   3    16804.78    16569.45    186.15 o
   4   4   3      499.33      532.17     15.95 o
   5   4   3    31356.66    32212.70    348.70 o
   6   4   3        9.10       46.01     14.05 o
   7   4   3       48.53       35.48     15.28 o
   8   4   3    16517.21    15850.55    206.08 o
   9   4   3     1167.42     1286.78     35.11 o
  10   4   3    44656.59    47723.13    501.82 o
  11   4   3      165.34      133.60     16.85 o
  12   4   3     4383.32     4377.77     59.52 o
  13   4   3     5657.91     5495.70     71.86 o
  14   4   3     5251.01     5084.37     81.91 o
  15   4   3       77.95      118.97     23.82 o
  16   4   3       70.95       22.15     24.88 o
  17   4   3      729.94      874.05     36.84 o
  18   4   3      523.56      454.55     48.00 o
  19   4   3     2395.31     2467.92    122.04 o
  20   4   3      609.75      693.90     65.31 o
  21   4   3     1436.88     1383.34    114.11 o
 -22   5   3      333.11      403.01     52.29 o
 -21   5   3       23.05       27.83     20.63 o
 -20   5   3       14.15       -3.11     22.65 o
 -19   5   3     2897.55     3220.84     65.93 o
 -18   5   3      268.50      213.38     28.90 o
 -17   5   3    13760.79    14072.03    213.39 o
 -16   5   3     9880.20     9666.63    154.01 o
 -15   5   3     3210.24     3437.38     62.79 o
 -14   5   3    21813.68    20880.13    253.75 o
 -13   5   3       77.46      188.11     22.04 o
 -12   5   3    12718.75    11887.40    161.54 o
 -11   5   3     1517.13     1599.38     44.42 o
 -10   5   3      933.56      865.86     31.23 o
  -9   5   3     3793.03     3175.40     58.37 o
  -8   5   3    10567.80     9385.71    125.24 o
  -7   5   3      510.68      362.22     19.17 o
  -6   5   3      423.03      407.93     19.07 o
  -5   5   3     3477.02     3636.05     54.62 o
  -4   5   3      570.22      564.21     19.02 o
  -3   5   3    35665.88    34728.55    373.87 o
  -2   5   3      694.09      722.71     18.70 o
  -1   5   3      629.02      560.66     15.77 o
   0   5   3    36275.97    37062.02    464.09 o
   1   5   3     3474.83     3228.78     41.74 o
   2   5   3    19998.90    18579.96    211.90 o
   3   5   3     7355.07     7566.35     90.83 o
   4   5   3     6869.33     8617.34    110.09 o
   5   5   3     2191.31     2131.24     38.34 o
   6   5   3     7706.33     7748.43    120.30 o
   7   5   3    27351.68    27226.83    353.18 o
   8   5   3    22621.13    24160.14    307.82 o
   9   5   3     8583.66     8176.07    101.55 o
  10   5   3      663.84      850.20     27.19 o
  11   5   3     1751.71     1598.30     37.66 o
  12   5   3     2696.93     2551.96     43.75 o
  13   5   3     2022.14     1968.72     46.75 o
  14   5   3     1043.15     1055.88     36.69 o
  15   5   3       21.82       30.60     25.86 o
  16   5   3    10554.86    10769.21    167.59 o
  17   5   3     4213.54     4395.21    107.02 o
  18   5   3     6434.48     6454.87    153.53 o
  19   5   3      258.20      320.56     46.27 o
  20   5   3      377.33      354.41     58.01 o
  21   5   3     4050.51     4230.34    154.30 o
 -22   6   3     5264.29     5277.83    325.86 o
 -21   6   3     4904.48     4771.50     81.28 o
 -20   6   3     2378.50     2703.95     55.82 o
 -19   6   3     1551.65     1778.33     51.97 o
 -18   6   3       26.20       54.98     27.73 o
 -17   6   3     3407.83     3738.70     96.65 o
 -16   6   3       73.65       87.00     27.82 o
 -15   6   3     2951.85     3038.95     68.33 o
 -14   6   3       80.91      108.39     22.55 o
 -13   6   3      143.67      160.78     22.74 o
 -12   6   3     2558.75     2336.42     48.14 o
 -11   6   3    20821.99    20570.44    271.11 o
 -10   6   3      773.23      707.43     26.45 o
  -9   6   3     8599.62     8505.47    125.99 o
  -8   6   3     2532.69     2053.14     44.47 o
  -7   6   3     3139.28     3055.03     58.01 o
  -6   6   3    37878.06    36011.16    464.45 o
  -5   6   3      505.50      581.43     22.32 o
  -4   6   3    28331.33    26700.87    310.03 o
  -3   6   3    11313.35    11197.71    140.85 o
  -2   6   3     4414.74     5319.33     72.90 o
  -1   6   3    26107.23    25488.57    305.43 o
   0   6   3    12161.65    11602.91    143.95 o
   1   6   3     9959.89    10092.07    126.49 o
   2   6   3     9324.55    10126.96    127.35 o
   3   6   3    30587.90    29246.76    348.37 o
   4   6   3     6292.23     6020.10     82.06 o
   5   6   3    40317.13    37716.40    546.16 o
   6   6   3    15401.17    18196.88    241.68 o
   7   6   3     6433.46     6193.53     98.64 o
   8   6   3    29168.31    29480.68    394.69 o
   9   6   3      777.86      915.48     32.77 o
  10   6   3    28524.19    28386.21    297.95 o
  11   6   3     2039.53     1991.71     39.19 o
  12   6   3       21.88       25.58     15.95 o
  13   6   3     8214.80     8368.84    113.37 o
  14   6   3     9456.77     9519.02    125.74 o
  15   6   3     4891.35     4613.62     89.98 o
  16   6   3     5749.59     5998.25    109.67 o
  17   6   3      636.38      675.33     51.50 o
  18   6   3      788.32      834.64     61.36 o
  19   6   3     9382.43     9546.80    237.91 o
  20   6   3      640.95      617.04     60.53 o
 -21   7   3      410.21      473.86     39.38 o
 -20   7   3       26.50       22.23     20.64 o
 -19   7   3     8660.30     8941.50    124.89 o
 -18   7   3      451.59      480.04     33.40 o
 -17   7   3    10172.45    10470.29    153.56 o
 -16   7   3     5823.15     5647.10    101.63 o
 -15   7   3     3866.04     4263.89     83.10 o
 -14   7   3    32875.92    30787.88    352.49 o
 -13   7   3      336.79      291.11     23.41 o
 -12   7   3    12422.41    11407.80    144.51 o
 -11   7   3     6228.91     6390.45     95.16 o
 -10   7   3     3669.72     3340.69     60.50 o
  -9   7   3    14567.04    13808.72    169.70 o
  -8   7   3    34338.73    33138.75    433.09 o
  -7   7   3     4103.52     3765.25     66.52 o
  -6   7   3       32.03       40.60     17.10 o
  -5   7   3     4612.68     4679.01     77.62 o
  -4   7   3      202.20      181.28     17.48 o
  -3   7   3    26989.09    27322.74    402.18 o
  -2   7   3     1019.26     1075.01     31.83 o
  -1   7   3       57.91       91.28     15.45 o
   0   7   3    20444.69    19127.49    240.46 o
   1   7   3    15260.60    15420.38    189.63 o
   2   7   3    60006.14    59605.61    783.75 o
   3   7   3     2828.71     2637.99     46.66 o
   4   7   3     1514.23     1485.02     37.40 o
   5   7   3     8295.77     7493.51    109.92 o
   6   7   3     5529.28     5532.63     91.24 o
   7   7   3    28711.55    28843.50    343.61 o
   8   7   3      619.42      609.34     25.90 o
   9   7   3      857.18      726.93     25.75 o
  10   7   3      398.81      297.08     19.42 o
  11   7   3     7327.26     7116.12     89.50 o
  12   7   3      760.01      723.89     25.34 o
  13   7   3     1681.67     1642.28     43.54 o
  14   7   3     6634.98     6372.40    108.10 o
  15   7   3       35.58       14.49     25.34 o
  16   7   3    12131.08    11978.87    201.21 o
  17   7   3     3856.60     3696.65    108.83 o
  18   7   3    10119.76    10622.25    237.97 o
  19   7   3      193.71      213.96     37.19 o
  20   7   3      561.62      484.90     67.68 o
 -21   8   3     2197.40     2076.04    103.45 o
 -20   8   3     4235.61     4368.27     75.64 o
 -19   8   3       53.34       30.49     22.13 o
 -18   8   3     2976.38     3046.64     66.63 o
 -17   8   3     3365.07     3589.63     75.59 o
 -16   8   3     1669.21     1751.56     52.69 o
 -15   8   3     1240.08     1208.75     45.18 o
 -14   8   3        5.16       18.16     23.40 o
 -13   8   3      116.19      152.18     20.85 o
 -12   8   3    17578.97    16394.49    192.54 o
 -11   8   3    27415.01    26356.74    320.05 o
 -10   8   3     5464.17     5232.77     81.60 o
  -9   8   3    20428.50    19160.07    243.73 o
  -8   8   3    10733.58    10480.81    129.34 o
  -7   8   3     2696.11     3153.54     60.32 o
  -6   8   3    50558.32    48181.42    675.45 o
  -5   8   3     3990.64     4437.74     73.77 o
  -4   8   3     7853.39     6955.85    107.20 o
  -3   8   3     6777.70     6600.49    112.16 o
  -2   8   3     2271.37     2384.23     53.48 o
  -1   8   3    29588.44    28812.92    404.56 o
   0   8   3      447.74      402.54     23.17 o
   1   8   3      413.59      677.72     24.21 o
   2   8   3     4372.77     5059.70     78.40 o
   3   8   3    26940.10    26610.07    435.75 o
   4   8   3     5701.04     5313.02     95.43 o
   5   8   3    43279.28    40449.45    543.18 o
   6   8   3     2500.82     2832.43     53.01 o
   7   8   3    16422.49    15330.48    192.59 o
   8   8   3    19394.99    19901.21    246.73 o
   9   8   3      418.71      437.21     21.95 o
  10   8   3     7985.14     7892.01    103.40 o
  11   8   3     2848.43     2805.95     50.23 o
  12   8   3      919.92     1047.60     40.19 o
  13   8   3     6459.23     6266.27    100.28 o
  14   8   3     1883.41     2022.42     91.77 o
  15   8   3     5249.00     5505.19    103.70 o
  16   8   3     6566.40     6604.19    137.55 o
  17   8   3      470.05      537.71     59.95 o
  18   8   3      851.88     1036.33     86.36 o
  19   8   3     7271.66     7339.22    232.23 o
 -20   9   3      162.29       56.24     32.00 o
 -19   9   3    13762.83    13503.55    205.19 o
 -18   9   3      689.58      643.65     32.81 o
 -17   9   3     7956.66     8119.87    128.24 o
 -16   9   3     3422.41     3480.17     74.97 o
 -15   9   3     1637.02     1719.71     51.90 o
 -14   9   3    12250.58    11637.08    163.25 o
 -13   9   3       47.80      120.64     24.71 o
 -12   9   3    23515.72    22296.53    268.60 o
 -11   9   3      275.24      318.51     25.43 o
 -10   9   3       15.09       34.66     21.33 o
  -9   9   3    15127.52    15265.36    200.62 o
  -8   9   3     5385.68     5236.94     83.13 o
  -7   9   3     5920.82     5539.95     82.72 o
  -6   9   3      272.74      227.94     18.80 o
  -5   9   3     5072.20     4822.82     80.06 o
  -4   9   3     1143.62     1272.44     43.10 o
  -3   9   3    58156.75    58213.64    811.61 o
  -2   9   3      259.79      307.46     23.26 o
  -1   9   3    18350.44    18272.51    255.79 o
   0   9   3     4609.94     4310.17     75.38 o
   1   9   3     1167.77     1370.09     40.98 o
   2   9   3    37202.08    35356.15    510.25 o
   3   9   3     1815.68     1710.47     42.96 o
   4   9   3     7255.17     7225.90    110.39 o
   5   9   3     2270.92     1768.40     43.66 o
   6   9   3     7488.51     7564.34    102.18 o
   7   9   3    11671.72    11077.20    133.98 o
   8   9   3     7890.55     7885.34    102.66 o
   9   9   3        7.90       61.02     17.35 o
  10   9   3      294.56      356.58     21.76 o
  11   9   3     2964.50     2984.41     65.19 o
  12   9   3      996.30      846.78     37.68 o
  13   9   3     4916.60     4888.71     98.09 o
  14   9   3      233.70      261.29     29.90 o
  15   9   3     1627.44     1524.28     77.40 o
  16   9   3    10459.56    10567.60    235.72 o
  17   9   3      346.12      370.94     56.24 o
  18   9   3    19292.73    18663.21    400.49 o
  19   9   3      447.66      550.54     71.77 o
 -20  10   3     8972.24     9030.54    486.12 o
 -19  10   3     3837.96     4070.77     88.35 o
 -18  10   3     3906.31     3832.69     72.57 o
 -17  10   3     5934.54     5917.40     98.00 o
 -16  10   3      424.72      477.83     32.69 o
 -15  10   3     3088.91     3279.07     77.22 o
 -14  10   3     7805.97     7581.21    124.43 o
 -13  10   3     4570.15     4616.95    111.54 o
 -12  10   3     6699.30     6653.52    110.49 o
 -11  10   3     3519.24     3408.88     65.74 o
 -10  10   3     1364.49     1401.25     42.67 o
  -9  10   3    14591.55    14886.81    190.96 o
  -8  10   3     4070.32     3834.76     65.97 o
  -7  10   3      388.25      359.03     22.58 o
  -6  10   3    30029.14    28131.74    335.95 o
  -5  10   3      906.74      980.44     30.49 o
  -4  10   3    12986.06    12037.67    149.13 o
  -3  10   3     4075.95     3733.69     61.12 o
  -2  10   3      126.55      241.96     20.66 o
  -1  10   3    16528.65    16287.11    201.28 o
   0  10   3     3308.81     3246.70     60.39 o
   1  10   3      924.32      904.68     33.20 o
   2  10   3       56.92       60.19     17.45 o
   3  10   3     3566.04     3269.49     57.39 o
   4  10   3      228.96      336.09     21.35 o
   5  10   3    31035.04    29798.03    350.69 o
   6  10   3     2035.45     2413.42     45.77 o
   7  10   3     9210.29     8797.05    114.94 o
   8  10   3    25697.92    25249.09    288.99 o
   9  10   3       11.80        9.27     16.69 o
  10  10   3    13153.51    13260.63    176.12 o
  11  10   3      129.66      138.35     26.77 o
  12  10   3     2673.42     2749.09     92.20 o
  13  10   3     6905.12     6682.65    125.33 o
  14  10   3     1120.75     1094.70     40.86 o
  15  10   3     6141.17     6633.68    197.27 o
  16  10   3      729.57      753.57     60.99 o
  17  10   3      154.19      113.67     38.70 o
  18  10   3        5.29       63.27     43.98 o
 -19  11   3     6884.40     6875.87    222.02 o
 -18  11   3      700.56      737.07     41.02 o
 -17  11   3     6481.04     6612.18    108.19 o
 -16  11   3     3343.05     3387.89     89.49 o
 -15  11   3     1308.55     1353.43     60.76 o
 -14  11   3     8871.85     9120.38    136.18 o
 -13  11   3      365.79      394.82     30.94 o
 -12  11   3     8514.38     8282.28    129.85 o
 -11  11   3    11694.03    12038.25    174.76 o
 -10  11   3      364.24      324.01     29.18 o
  -9  11   3     6706.92     6615.01    103.48 o
  -8  11   3      828.77      841.27     32.74 o
  -7  11   3     2008.34     1894.52     57.36 o
  -6  11   3      389.14      376.79     24.29 o
  -5  11   3     7615.98     8200.45    111.06 o
  -4  11   3     2558.24     2734.72     48.25 o
  -3  11   3    38271.50    38032.27    421.02 o
  -2  11   3       11.52       -0.92     16.48 o
  -1  11   3    18390.52    17626.21    211.19 o
   0  11   3     8929.02     8135.54    116.82 o
   1  11   3     5553.60     5245.20     76.04 o
   2  11   3    16817.45    16752.92    203.44 o
   3  11   3     1608.25     1402.87     38.05 o
   4  11   3    12621.23    12783.90    152.23 o
   5  11   3     7644.21     7358.00     97.03 o
   6  11   3      380.17      383.85     22.70 o
   7  11   3     1722.30     1798.75     42.82 o
   8  11   3       57.69      101.08     19.95 o
   9  11   3       65.99       50.12     24.53 o
  10  11   3      269.59      275.70     28.69 o
  11  11   3    10881.90    10617.10    171.57 o
  12  11   3       59.32       79.30     27.46 o
  13  11   3     9510.95     9410.92    171.99 o
  14  11   3      635.28      920.41     56.67 o
  15  11   3     6464.57     6238.71    172.52 o
  16  11   3     7263.67     7550.91    166.66 o
  17  11   3      934.47      874.77     91.61 o
 -18  12   3      267.31      260.91     54.06 o
 -17  12   3     4504.26     4723.88     93.25 o
 -16  12   3       45.11       69.67     23.00 o
 -15  12   3     2036.12     2034.35     53.39 o
 -14  12   3     9122.82     8710.09    142.06 o
 -13  12   3       36.59      152.58     28.33 o
 -12  12   3     1455.54     1275.31     46.85 o
 -11  12   3     7825.41     8154.88    139.86 o
 -10  12   3     1073.24      968.45     47.18 o
  -9  12   3     3445.83     3745.82     77.97 o
  -8  12   3     7392.47     7246.94    139.22 o
  -7  12   3     2842.73     3138.01     60.67 o
  -6  12   3    24390.56    23569.47    296.51 o
  -5  12   3     4384.92     4578.42     75.47 o
  -4  12   3    10081.31     9828.20    138.85 o
  -3  12   3    12882.05    13001.62    153.57 o
  -2  12   3      826.81      991.76     39.37 o
  -1  12   3     2745.45     2622.68     49.62 o
   0  12   3     2475.70     2566.09     49.50 o
   1  12   3     1471.46     1499.83     39.70 o
   2  12   3      425.43      375.23     22.95 o
   3  12   3     2978.98     3049.31     55.18 o
   4  12   3     1686.20     1761.23     42.95 o
   5  12   3      175.50      237.23     21.89 o
   6  12   3     6512.22     6342.04     96.35 o
   7  12   3     1383.32     1657.49     51.73 o
   8  12   3    21828.28    21868.14    294.12 o
   9  12   3       54.82       66.99     27.66 o
  10  12   3     8317.26     8213.49    139.96 o
  11  12   3       41.92       71.92     27.49 o
  12  12   3     8526.13     8666.36    149.29 o
  13  12   3       37.75       37.61     38.40 o
  14  12   3      913.38     1058.17     64.64 o
  15  12   3      543.02      603.18     72.67 o
  16  12   3       71.95       53.30     31.42 o
  17  12   3      140.86      212.07     53.80 o
 -17  13   3     3154.27     3126.66    169.73 o
 -16  13   3     1529.07     1390.65     54.62 o
 -15  13   3     3187.30     3583.35     67.52 o
 -14  13   3     5787.08     5628.62     95.72 o
 -13  13   3     1496.58     1691.59     52.91 o
 -12  13   3     8008.55     7692.48    124.26 o
 -11  13   3     3631.02     3695.07     76.71 o
 -10  13   3     2596.99     2653.97     67.89 o
  -9  13   3      979.16     1025.63     47.28 o
  -8  13   3      177.40      275.94     29.32 o
  -7  13   3     2261.70     2248.85     60.43 o
  -6  13   3      833.82      922.16     47.38 o
  -5  13   3     4179.24     4515.45     75.82 o
  -4  13   3     2522.56     2334.47     52.07 o
  -3  13   3    11781.42    12128.84    166.78 o
  -2  13   3     1800.00     1665.46     57.89 o
  -1  13   3    18396.47    18573.58    226.48 o
   0  13   3     7232.21     6859.05    101.03 o
   1  13   3    15832.03    14849.07    185.38 o
   2  13   3     7241.45     6994.66     96.88 o
   3  13   3     3007.02     2947.05     58.08 o
   4  13   3     6371.57     6402.11    101.86 o
   5  13   3    15003.10    14933.95    209.39 o
   6  13   3      822.39      847.41     38.18 o
   7  13   3     2353.06     2757.82     69.54 o
   8  13   3      594.71      569.96     37.42 o
   9  13   3     3463.80     3213.70     74.89 o
  10  13   3     4466.67     4498.59     91.32 o
  11  13   3     4631.42     4466.84     90.34 o
  12  13   3     1759.71     1871.25     84.10 o
  13  13   3     8174.77     8324.75    224.96 o
  14  13   3     1690.82     1715.61     64.91 o
  15  13   3     4175.99     4155.62    105.34 o
  16  13   3      422.71      381.62     63.25 o
 -16  14   3     1653.40     1773.46     99.18 o
 -15  14   3       22.00       -5.15     25.18 o
 -14  14   3      418.78      429.18     27.27 o
 -13  14   3      349.75      490.28     34.29 o
 -12  14   3     8525.24     8466.95    131.54 o
 -11  14   3     2673.78     3120.09     68.58 o
 -10  14   3    11414.17    11113.36    166.23 o
  -9  14   3     8189.45     8809.46    168.18 o
  -8  14   3     3724.21     3726.47     89.38 o
  -7  14   3     5859.24     6092.74    117.39 o
  -6  14   3      613.92      645.46     37.64 o
  -5  14   3    13443.38    13543.49    191.47 o
  -4  14   3     4115.37     4013.34     77.65 o
  -3  14   3       81.22      121.40     25.16 o
  -2  14   3     8817.68     8709.55    134.43 o
  -1  14   3      638.12      750.84     39.09 o
   0  14   3       63.38       70.35     23.54 o
   1  14   3      183.59      178.05     25.52 o
   2  14   3     4486.65     4480.55     79.02 o
   3  14   3      202.46      335.87     27.87 o
   4  14   3     7502.69     7845.43    128.85 o
   5  14   3    11201.83    11270.75    171.77 o
   6  14   3     3053.07     2987.34     72.54 o
   7  14   3     1790.34     1747.50     59.33 o
   8  14   3     2918.76     2819.23     91.80 o
   9  14   3     5325.79     5121.53     96.96 o
  10  14   3     8092.88     7925.51    232.24 o
  11  14   3       99.64      102.08     39.98 o
  12  14   3     6444.55     5967.07    135.92 o
  13  14   3      106.76       81.47     32.40 o
  14  14   3     1346.60     1553.18     70.19 o
  15  14   3        2.66       -6.12     44.86 o
 -15  15   3     6667.35     6523.59    211.76 o
 -14  15   3       57.13       88.25     31.89 o
 -13  15   3     7623.69     7857.88    153.74 o
 -12  15   3     3181.98     2886.94     59.66 o
 -11  15   3     6848.08     6847.42    110.02 o
 -10  15   3    13037.41    12840.38    184.68 o
  -9  15   3     2416.74     2440.33     74.85 o
  -8  15   3     5004.67     4936.77     93.82 o
  -7  15   3       88.75      133.59     26.69 o
  -6  15   3       99.06      128.52     30.67 o
  -5  15   3        3.86       65.84     29.53 o
  -4  15   3     5140.88     5129.98    106.08 o
  -3  15   3      391.09      591.90     39.75 o
  -2  15   3    11174.20    10361.64    177.13 o
  -1  15   3     8119.82     8226.32    154.77 o
   0  15   3     3744.33     3639.26     81.83 o
   1  15   3    16571.49    16583.24    238.77 o
   2  15   3     3027.10     3143.40     74.82 o
   3  15   3     3269.32     3440.45     74.63 o
   4  15   3     3289.41     3576.39     76.25 o
   5  15   3      604.52      583.17     34.33 o
   6  15   3     5239.78     5523.07     95.58 o
   7  15   3       41.89      128.07     28.24 o
   8  15   3      756.76      717.09     41.51 o
   9  15   3      102.61       68.34     39.62 o
  10  15   3      374.64      436.29     44.76 o
  11  15   3       17.68       89.03     35.94 o
  12  15   3     3058.97     3487.21    105.00 o
  13  15   3     3558.41     3503.61    118.82 o
 -13  16   3     1498.05     1488.67     66.16 o
 -12  16   3     2710.46     2531.17     79.70 o
 -11  16   3     6016.12     6172.83    134.27 o
 -10  16   3     6940.70     6549.96    109.93 o
  -9  16   3     4441.65     4732.96     89.21 o
  -8  16   3     2015.48     1821.61     56.13 o
  -7  16   3     6530.05     6806.73    123.25 o
  -6  16   3     2801.50     2445.55     67.46 o
  -5  16   3     9629.98     9590.76    154.46 o
  -4  16   3      369.31      343.28     33.11 o
  -3  16   3     1595.53     1503.47     54.82 o
  -2  16   3     2180.86     2261.42     83.91 o
  -1  16   3      781.86      837.44     45.93 o
   0  16   3     1651.96     1677.68     67.27 o
   1  16   3      173.74      268.96     32.71 o
   2  16   3     2262.80     2262.19     85.42 o
   3  16   3      302.47      319.54     33.07 o
   4  16   3     4522.50     4367.65     87.68 o
   5  16   3      330.56      365.85     32.26 o
   6  16   3     9615.59     9283.08    186.63 o
   7  16   3     2003.19     1953.91     83.04 o
   8  16   3      582.55      636.05     44.92 o
   9  16   3    13159.43    13233.03    250.47 o
  10  16   3      383.07      571.26     53.92 o
  11  16   3     7964.95     7865.56    182.72 o
  12  16   3     1267.39     1104.64     75.81 o
 -12  17   3       30.57       56.09     69.45 o
 -11  17   3     7328.62     7628.17    161.09 o
 -10  17   3     6994.01     6844.07    151.79 o
  -9  17   3     1594.70     1977.16     81.20 o
  -8  17   3     3111.59     3226.29     85.15 o
  -7  17   3     1872.52     1804.04     67.93 o
  -6  17   3       29.61       39.31     25.18 o
  -5  17   3      212.48      203.48     28.50 o
  -4  17   3     8062.42     8393.54    142.48 o
  -3  17   3     5374.10     5095.96    105.31 o
  -2  17   3    12547.54    12618.64    199.08 o
  -1  17   3      912.28      947.49     41.50 o
   0  17   3    11458.73    11271.87    187.85 o
   1  17   3    15275.79    14752.67    263.00 o
   2  17   3     4151.37     4043.40     79.53 o
   3  17   3    21551.98    20093.51    302.44 o
   4  17   3     9421.60     9296.91    168.75 o
   5  17   3     2129.52     2079.25     83.16 o
   6  17   3     5558.17     5280.57    123.47 o
   7  17   3     3026.25     3075.20     92.55 o
   8  17   3      764.02      744.65     52.04 o
   9  17   3      816.75      695.71     49.34 o
  10  17   3     5316.27     5192.79    426.02 o
  -9  18   3     3319.31     3551.16    139.79 o
  -8  18   3     5251.75     5512.58    137.81 o
  -7  18   3    12914.72    13046.24    319.11 o
  -6  18   3       77.48       68.15     36.13 o
  -5  18   3    14330.82    13922.79    301.50 o
  -4  18   3      144.40      207.11     35.80 o
  -3  18   3      475.31      548.16     45.75 o
  -2  18   3      793.31      972.02     53.43 o
  -1  18   3     2263.65     2233.34    111.39 o
   0  18   3     4894.67     5146.92    121.19 o
   1  18   3      935.20     1102.42     55.29 o
   2  18   3      237.19      199.93     36.15 o
   3  18   3      493.48      473.14     63.34 o
   4  18   3     2051.38     2220.50     92.46 o
   5  18   3      562.35      605.36     53.53 o
   6  18   3     2321.45     2463.40    101.78 o
   7  18   3     1865.08     1814.38    120.87 o
   8  18   3       25.82       70.39     72.12 o
  -6  19   3      591.35      562.73    185.63 o
  -5  19   3      797.75      902.00    211.01 o
  -4  19   3     7364.20     7576.76    199.22 o
  -3  19   3     2661.87     2818.63     89.13 o
  -2  19   3    14140.80    13752.72    290.49 o
  -1  19   3     4526.08     4137.82    113.82 o
   0  19   3     4912.21     4826.72    148.80 o
   1  19   3    16646.52    16357.17    377.46 o
   2  19   3     1237.39     1288.98    105.76 o
   3  19   3    14212.90    14336.42    502.38 o
   4  19   3     2790.90     2824.37    153.58 o
   5  19   3     1529.16     1744.68    115.16 o
 -23   0   4      745.07      970.55     93.53 o
 -22   0   4    22281.75    22084.54    493.66 o
 -21   0   4       12.98      146.81     32.56 o
 -20   0   4    18325.31    18147.67    347.65 o
 -19   0   4     8645.01     8920.17    207.77 o
 -18   0   4     6934.93     6846.73    163.38 o
 -17   0   4    42833.87    42494.66    733.36 o
 -16   0   4     1611.41     1495.93     55.43 o
 -15   0   4    18999.70    18331.89    314.31 o
 -14   0   4       29.50       54.72     25.18 o
 -13   0   4      497.29      642.34     39.88 o
 -12   0   4     2934.70     2898.50    100.66 o
 -11   0   4    10984.96     9899.53    212.62 o
 -10   0   4     1985.29     2765.25     99.43 o
  -9   0   4       64.60       91.87     27.55 o
  -8   0   4    32094.43    32968.86    508.79 o
  -7   0   4      644.05      579.01     28.68 o
  -6   0   4    40633.09    41122.89    590.53 o
  -5   0   4      401.59      285.78     15.67 o
  -4   0   4   157650.55   164873.91   2787.30 o
  -3   0   4     9509.75     8882.64    210.06 o
  -2   0   4     2769.21     2569.47    162.93 o
  -1   0   4    56989.98    60200.95   2769.79 o
   0   0   4    52348.38    62180.14   2860.61 o
   2   0   4     6465.84     6936.50    339.21 o
   3   0   4     3728.66     4138.11     91.12 o
   4   0   4     9204.56     8747.23    185.94 o
   5   0   4      751.49     1066.59     39.52 o
   6   0   4     2293.83     2527.19     55.44 o
   7   0   4     8604.55     9696.36    158.85 o
   8   0   4    32200.97    30952.92    508.16 o
   9   0   4    12732.11    14046.42    259.68 o
  10   0   4    49794.71    48317.46    774.77 o
  11   0   4     6562.89     6483.06    125.16 o
  12   0   4    24907.48    23680.53    422.85 o
  13   0   4    13696.29    14204.30    250.27 o
  14   0   4     5649.33     5467.68    116.27 o
  15   0   4     7668.87     8015.68    154.32 o
  16   0   4       10.08       48.60     37.49 o
  17   0   4      344.61      286.99     45.61 o
  18   0   4     3980.91     4279.63    186.71 o
  19   0   4     6144.44     6108.29    227.83 o
  20   0   4      953.65     1074.98    106.86 o
  21   0   4     4220.79     4513.71    200.82 o
 -23   1   4    10009.63    10188.26    264.06 o
 -22   1   4     1260.68     1185.30     43.77 o
 -21   1   4      901.20      917.59     43.66 o
 -20   1   4    10171.15    10716.47    156.44 o
 -19   1   4     5139.04     5713.50    115.50 o
 -18   1   4     9334.75     9817.31    152.09 o
 -17   1   4     4183.83     4295.18     75.86 o
 -16   1   4     1625.46     1584.53     41.24 o
 -15   1   4      700.21      533.65     26.87 o
 -14   1   4     3574.00     3059.47     51.45 o
 -13   1   4     2729.88     3034.63     58.46 o
 -12   1   4    29485.51    28320.67    365.84 o
 -11   1   4    29634.54    29142.08    467.52 o
 -10   1   4     3949.95     4519.97     82.50 o
  -9   1   4    67045.01    65645.84    865.20 o
  -8   1   4       95.34      158.66     17.18 o
  -7   1   4    40077.37    40367.14    460.74 o
  -6   1   4       72.87       53.19     10.79 o
  -5   1   4      140.48       99.62      9.96 o
  -4   1   4   140839.52   150680.08   1866.68 o
  -3   1   4    30260.38    28706.96    496.06 o
  -2   1   4      139.92      141.56     58.76 o
  -1   1   4    12784.48    13418.94    643.70 o
   0   1   4    88436.16   102549.16   4698.23 o
   1   1   4    14569.31    14130.39    778.59 o
   2   1   4   147559.47   159015.45   3605.17 o
   3   1   4    17633.31    17131.68    235.10 o
   4   1   4    22273.15    22811.11    287.94 o
   5   1   4    19405.70    18644.52    223.52 o
   6   1   4      129.26      140.35     11.13 o
   7   1   4    45407.57    45128.68    501.02 o
   8   1   4     2805.75     2479.66     42.05 o
   9   1   4     1715.06     1919.52     40.16 o
  10   1   4    13531.96    14266.15    167.17 o
  11   1   4    16099.44    16525.39    197.90 o
  12   1   4     1899.77     1831.45     39.78 o
  13   1   4    14322.54    14149.54    160.47 o
  14   1   4     1413.22     1369.72     40.16 o
  15   1   4      684.26      702.94     29.81 o
  16   1   4    17315.60    17561.27    243.77 o
  17   1   4       28.10        8.92     27.90 o
  18   1   4     5285.76     5446.57    164.71 o
  19   1   4     2081.19     2209.97     91.09 o
  20   1   4        9.82       -2.22     42.29 o
  21   1   4     6775.88     6896.68    192.50 o
 -23   2   4     1178.00     1563.61     80.22 o
 -22   2   4    10463.22    10111.78    172.55 o
 -21   2   4      323.86      332.13     24.77 o
 -20   2   4    22035.05    21967.41    302.61 o
 -19   2   4     5397.56     6179.38    103.97 o
 -18   2   4     7206.88     6938.73    112.05 o
 -17   2   4    18663.98    18878.53    238.36 o
 -16   2   4      555.63      596.76     29.19 o
 -15   2   4    22238.00    21303.37    263.27 o
 -14   2   4      803.08      902.18     34.33 o
 -13   2   4       52.02       43.27     19.59 o
 -12   2   4     3143.50     2865.50     57.92 o
 -11   2   4     7091.93     6744.28    128.85 o
 -10   2   4     9837.52    10025.91    149.72 o
  -9   2   4     8235.58     8171.46    127.70 o
  -8   2   4     3886.71     4041.16     65.66 o
  -7   2   4     2752.93     2715.76     44.47 o
  -6   2   4   102740.10   108309.91   1183.00 o
  -5   2   4      504.81      499.32     15.83 o
  -4   2   4    30014.30    31581.13    430.23 o
  -3   2   4     3100.05     2871.85     45.09 o
  -2   2   4     7511.08     7858.97    164.34 o
  -1   2   4   275215.41   267096.81  11949.91 o
   0   2   4      803.53     1316.79     93.48 o
   1   2   4     1147.01     1195.51     40.71 o
   2   2   4     7064.61     6931.85    110.43 o
   3   2   4     4843.00     4835.24     68.87 o
   4   2   4     7085.10     6702.61     94.13 o
   5   2   4    43883.21    46727.12    565.89 o
   6   2   4      445.86      450.70     13.66 o
   7   2   4      801.18      848.50     20.48 o
   8   2   4    36640.45    35750.55    411.97 o
   9   2   4     8973.08     9322.41    123.14 o
  10   2   4    22130.39    21140.56    233.48 o
  11   2   4     2439.05     2581.78     45.14 o
  12   2   4    15057.62    14164.99    161.66 o
  13   2   4    32252.72    32344.83    332.25 o
  14   2   4     1534.81     1392.86     39.65 o
  15   2   4     5687.09     5824.52     88.37 o
  16   2   4     1536.04     1509.44     66.73 o
  17   2   4     1592.48     1763.04     61.02 o
  18   2   4     2171.43     2353.12     99.50 o
  19   2   4     3761.60     3901.99    120.15 o
  20   2   4      509.17      627.51     85.15 o
  21   2   4     3965.17     3922.39    128.48 o
 -23   3   4     9352.11    10273.13    373.60 o
 -22   3   4      252.92      168.96     33.50 o
 -21   3   4     1333.30     1429.94     39.84 o
 -20   3   4     4355.08     4467.40     81.30 o
 -19   3   4      491.70      608.49     33.82 o
 -18   3   4     9250.45     9524.43    152.99 o
 -17   3   4     3780.42     3875.41     73.90 o
 -16   3   4       44.04      108.47     24.77 o
 -15   3   4      613.84      537.13     33.88 o
 -14   3   4    21963.77    20859.98    268.75 o
 -13   3   4       28.24       42.76     18.66 o
 -12   3   4    29777.23    28318.86    383.24 o
 -11   3   4    14814.39    15129.62    229.98 o
 -10   3   4    11863.03    11974.75    193.57 o
  -9   3   4    62132.82    59916.75    792.43 o
  -8   3   4     4738.57     5875.35     87.84 o
  -7   3   4    45335.79    43914.35    537.72 o
  -6   3   4     4454.83     4484.94     60.36 o
  -5   3   4      346.09      355.52     13.44 o
  -4   3   4    27302.07    28219.37    398.52 o
  -3   3   4    54772.31    53669.59    725.26 o
  -2   3   4     8858.24    10985.85    159.78 o
  -1   3   4    24758.06    24417.07    331.36 o
   0   3   4    16474.19    17661.19    241.03 o
   1   3   4     4890.62     5056.63     77.41 o
   2   3   4    69601.24    71550.02    926.42 o
   3   3   4       90.52      173.78     12.66 o
   4   3   4    38014.99    40113.63    455.16 o
   5   3   4    26540.97    26226.58    292.13 o
   6   3   4    29633.56    33433.48    352.06 o
   7   3   4    30883.72    31909.71    394.96 o
   8   3   4      903.85      895.57     24.97 o
   9   3   4     1910.97     2013.89     37.96 o
  10   3   4     7328.03     7179.20     88.21 o
  11   3   4     4083.41     3825.51     54.89 o
  12   3   4     1256.96     1245.09     32.63 o
  13   3   4     4717.89     4814.32     68.04 o
  14   3   4      186.18      169.32     23.15 o
  15   3   4      213.14      197.39     22.84 o
  16   3   4    15835.88    14975.08    220.29 o
  17   3   4      121.38      199.86     37.44 o
  18   3   4    10107.91     9789.80    211.65 o
  19   3   4     1486.96     1816.82     82.75 o
  20   3   4      647.81      499.79     55.98 o
  21   3   4     4354.19     4651.86    211.93 o
 -22   4   4     2052.53     1903.36     64.12 o
 -21   4   4      122.43      218.61     21.30 o
 -20   4   4     8500.11     7995.15    122.26 o
 -19   4   4     6875.41     7541.83    115.35 o
 -18   4   4     3082.57     2865.33     63.43 o
 -17   4   4     7397.66     8325.98    138.57 o
 -16   4   4     1248.43     1123.30     44.17 o
 -15   4   4     5727.51     5897.40     95.97 o
 -14   4   4     6853.98     6432.80     97.34 o
 -13   4   4      369.50      245.30     22.20 o
 -12   4   4     3863.06     3494.52     63.70 o
 -11   4   4     4552.33     4026.32     70.37 o
 -10   4   4     9689.46     9513.80    171.03 o
  -9   4   4     4879.96     4387.54     73.24 o
  -8   4   4     3600.01     3948.19     63.47 o
  -7   4   4      397.79      429.45     19.54 o
  -6   4   4    42636.36    45429.05    517.42 o
  -5   4   4     1470.82     1436.72     31.53 o
  -4   4   4    11885.58    11908.04    135.74 o
  -3   4   4    12888.70    12139.13    151.42 o
  -2   4   4     6573.37     7427.52     94.69 o
  -1   4   4    26647.95    25468.70    348.20 o
   0   4   4        4.44       46.03     12.57 o
   1   4   4     9869.19     9681.94    137.47 o
   2   4   4     8353.85     8387.07    115.54 o
   3   4   4      554.81      465.87     14.10 o
   4   4   4     5918.01     5110.04     60.42 o
   5   4   4    22984.61    23626.71    258.17 o
   6   4   4     1069.73     1350.35     29.69 o
   7   4   4     5388.74     5024.83     70.52 o
   8   4   4    20458.25    20346.13    254.15 o
   9   4   4     1530.55     1554.38     32.54 o
  10   4   4    33188.48    33200.45    359.99 o
  11   4   4     3548.75     3479.05     51.58 o
  12   4   4     4731.75     4411.56     65.01 o
  13   4   4    21014.05    21604.94    247.67 o
  14   4   4      234.65      368.17     25.50 o
  15   4   4    12963.93    13739.32    184.06 o
  16   4   4      165.53      155.56     31.95 o
  17   4   4      401.54      526.45     44.89 o
  18   4   4      306.99      299.65     45.10 o
  19   4   4     2822.68     3046.68    123.95 o
  20   4   4       38.69       10.16     43.72 o
 -22   5   4      128.67      124.30     31.90 o
 -21   5   4     4019.20     4513.71     89.31 o
 -20   5   4     1207.99     1019.93     42.55 o
 -19   5   4       22.50       38.21     24.00 o
 -18   5   4      233.98      267.89     28.27 o
 -17   5   4      149.58      195.93     30.80 o
 -16   5   4    11297.83    11190.04    172.43 o
 -15   5   4      585.53      704.13     35.64 o
 -14   5   4     8803.15     8389.78    133.28 o
 -13   5   4     2576.30     2534.26     52.56 o
 -12   5   4    14541.91    13298.38    166.23 o
 -11   5   4    13063.71    12538.70    179.71 o
 -10   5   4     9822.99     9529.30    184.56 o
  -9   5   4    23964.90    23264.24    363.24 o
  -8   5   4     2472.49     2593.05     50.97 o
  -7   5   4    31735.71    31909.10    426.52 o
  -6   5   4    11395.25    11950.17    154.95 o
  -5   5   4     3743.89     4132.66     63.65 o
  -4   5   4      277.07      422.53     16.62 o
  -3   5   4     2152.27     1841.68     30.10 o
  -2   5   4     1312.07     1561.97     28.81 o
  -1   5   4     3366.72     3562.68     51.44 o
   0   5   4    26481.52    27356.71    312.85 o
   1   5   4     3089.04     3012.51     42.24 o
   2   5   4    11729.58    11993.66    137.34 o
   3   5   4     6538.09     6729.55     81.33 o
   4   5   4    31462.36    32392.60    350.42 o
   5   5   4    15605.38    15193.88    200.60 o
   6   5   4    33932.79    36418.54    468.34 o
   7   5   4    14837.27    15512.95    207.87 o
   8   5   4     3293.18     3322.12     53.87 o
   9   5   4       70.11      138.22     15.32 o
  10   5   4     3064.66     2947.10     45.61 o
  11   5   4     3319.63     3209.47     52.66 o
  12   5   4     1235.87     1219.66     36.92 o
  13   5   4     3205.17     3175.55     61.00 o
  14   5   4     1446.48     1361.67     46.73 o
  15   5   4     3694.26     4009.57     77.82 o
  16   5   4     1140.92     1004.24     51.54 o
  17   5   4     1316.61     1445.83     80.76 o
  18   5   4    13507.95    12848.87    278.04 o
  19   5   4      120.69      165.15     44.00 o
  20   5   4     2284.38     2142.16    236.07 o
 -22   6   4       47.94        1.68     42.24 o
 -21   6   4      635.42      660.15     34.04 o
 -20   6   4     2444.73     2334.05     58.31 o
 -19   6   4     7763.16     7920.27    117.53 o
 -18   6   4     2142.90     1989.80     59.79 o
 -17   6   4     4427.57     4739.93    104.60 o
 -16   6   4     1493.17     1490.86     53.72 o
 -15   6   4     5035.95     5367.35    110.73 o
 -14   6   4     5239.52     4875.30     84.91 o
 -13   6   4        8.64       41.83     18.81 o
 -12   6   4      162.27      158.58     20.50 o
 -11   6   4      180.70      113.59     18.95 o
 -10   6   4      527.45      625.10     26.90 o
  -9   6   4     3617.52     3270.98     67.05 o
  -8   6   4     2164.00     2455.10     54.91 o
  -7   6   4     3549.06     3294.68     63.58 o
  -6   6   4    22308.89    24199.48    334.01 o
  -5   6   4     9049.58     8187.91    119.50 o
  -4   6   4      991.58     1292.53     32.21 o
  -3   6   4    21654.37    20919.14    270.91 o
  -2   6   4     8702.87     9496.78    128.55 o
  -1   6   4      831.14      537.80     21.02 o
   0   6   4    22966.03    23878.67    294.81 o
   1   6   4     8860.84     9031.62    113.95 o
   2   6   4      335.09      473.40     17.10 o
   3   6   4     1386.01     1707.78     35.21 o
   4   6   4      789.93      820.05     24.94 o
   5   6   4     3086.67     3725.37     57.37 o
   6   6   4     4848.60     5338.67     82.21 o
   7   6   4     2801.80     2329.53     48.27 o
   8   6   4     4547.34     4590.92     62.52 o
   9   6   4    10300.10    10443.92    127.43 o
  10   6   4     9269.30     9431.90    108.18 o
  11   6   4    10079.98    10353.95    133.08 o
  12   6   4     1555.89     1395.45     36.83 o
  13   6   4     9915.16     9892.63    137.97 o
  14   6   4       22.08       67.48     23.09 o
  15   6   4     1942.26     2165.21     66.57 o
  16   6   4       46.13       56.61     36.86 o
  17   6   4      114.50      124.63     45.59 o
  18   6   4      191.62      140.46     47.06 o
  19   6   4      194.06      242.71     48.26 o
  20   6   4      355.12      284.35     55.69 o
 -21   7   4      213.65      245.42     45.11 o
 -20   7   4      472.46      413.48     29.75 o
 -19   7   4     1738.23     1721.39     45.29 o
 -18   7   4        3.56      -14.86     22.94 o
 -17   7   4      151.05      235.42     29.25 o
 -16   7   4     4694.34     4782.79     92.13 o
 -15   7   4      592.43      647.43     35.47 o
 -14   7   4     7134.40     7157.60    116.19 o
 -13   7   4    12212.18    12049.20    172.79 o
 -12   7   4     4956.44     4866.54     76.24 o
 -11   7   4     4770.48     4544.41     67.50 o
 -10   7   4     2670.11     2711.83     51.57 o
  -9   7   4     2900.72     2742.98     52.39 o
  -8   7   4     2402.38     2350.42     57.13 o
  -7   7   4      143.36      117.93     20.20 o
  -6   7   4     8102.49     8402.56    187.88 o
  -5   7   4     2766.31     3076.79     62.41 o
  -4   7   4      185.51      251.29     19.73 o
  -3   7   4      570.58      708.77     27.25 o
  -2   7   4     2845.64     3496.68     62.49 o
  -1   7   4     1233.37     1134.85     33.77 o
   0   7   4    11369.76    12109.40    169.70 o
   1   7   4      106.92      160.48     16.95 o
   2   7   4    22271.49    24012.51    310.73 o
   3   7   4     5269.05     5288.30     77.10 o
   4   7   4      508.75      523.67     21.74 o
   5   7   4    18883.93    19436.78    257.00 o
   6   7   4     3025.63     2678.57     46.50 o
   7   7   4     9846.19     9730.88    122.48 o
   8   7   4      181.45      201.65     17.43 o
   9   7   4       30.45       27.01     14.06 o
  10   7   4     1224.52     1253.67     35.57 o
  11   7   4      750.81      945.78     43.40 o
  12   7   4        6.07       32.50     21.60 o
  13   7   4      377.44      416.16     27.89 o
  14   7   4     1609.47     1594.37     56.17 o
  15   7   4      942.60      927.47     58.00 o
  16   7   4     1151.21     1273.30     62.14 o
  17   7   4     9595.95     9984.57    250.64 o
  18   7   4      150.67      145.95     48.72 o
  19   7   4     2486.90     2914.44    123.87 o
 -21   8   4      801.07      757.83     69.49 o
 -20   8   4       13.13        5.46     22.52 o
 -19   8   4     1457.55     1688.66     43.79 o
 -18   8   4     1077.51     1108.74     43.74 o
 -17   8   4     4695.46     4794.07     96.19 o
 -16   8   4     1661.07     1754.48     61.39 o
 -15   8   4     9708.40     9856.61    154.78 o
 -14   8   4     1770.71     1735.83     52.22 o
 -13   8   4    13017.99    12307.65    160.00 o
 -12   8   4        8.10       31.19     18.84 o
 -11   8   4    23896.36    23206.95    266.08 o
 -10   8   4     1730.30     1792.79     39.73 o
  -9   8   4      606.18      596.03     25.83 o
  -8   8   4     2971.27     3276.34     56.52 o
  -7   8   4    13205.52    12608.44    165.44 o
  -6   8   4     9706.73    10789.25    167.05 o
  -5   8   4    24663.79    24372.76    416.03 o
  -4   8   4    16324.02    17512.14    275.69 o
  -3   8   4    27628.65    26902.28    381.76 o
  -2   8   4     3727.69     3561.51     73.13 o
  -1   8   4     8526.44     8817.99    142.60 o
   0   8   4    12676.56    13024.17    192.88 o
   1   8   4     1704.44     2087.08     47.65 o
   2   8   4     2193.97     2107.21     42.73 o
   3   8   4      308.45      307.16     19.55 o
   4   8   4     5749.95     5486.89    102.71 o
   5   8   4      723.74      863.70     25.27 o
   6   8   4     3794.36     3678.98     57.65 o
   7   8   4      897.40      980.91     32.74 o
   8   8   4     2868.93     2568.28     46.31 o
   9   8   4     5436.44     5353.95     79.08 o
  10   8   4     7554.04     7353.45    101.76 o
  11   8   4     9022.57     9301.70    132.22 o
  12   8   4     1673.14     1688.92     55.09 o
  13   8   4     1416.79     1563.72     54.40 o
  14   8   4     1855.50     1903.91     61.96 o
  15   8   4      360.67      496.82     42.91 o
  16   8   4     1907.91     1797.87     82.95 o
  17   8   4      479.09      424.44     63.93 o
  18   8   4       12.05      -37.58     45.37 o
  19   8   4      466.40      355.44     60.35 o
 -20   9   4       48.76       74.50     36.79 o
 -19   9   4       16.79       39.20     24.55 o
 -18   9   4     2371.18     2241.72     56.65 o
 -17   9   4      462.69      601.63     39.60 o
 -16   9   4     1239.07     1179.43     48.28 o
 -15   9   4     1765.23     1892.14     58.31 o
 -14   9   4      146.72      242.94     29.36 o
 -13   9   4    24171.96    23324.57    299.34 o
 -12   9   4      898.99     1000.11     38.11 o
 -11   9   4      614.97      538.04     26.67 o
 -10   9   4      263.88      248.05     21.21 o
  -9   9   4     2642.07     2638.87     49.13 o
  -8   9   4     7585.29     7416.04     98.12 o
  -7   9   4      390.92      476.24     23.39 o
  -6   9   4       85.27      138.87     17.35 o
  -5   9   4     1144.24     1253.51     31.88 o
  -4   9   4      556.00      735.28     26.67 o
  -3   9   4     3954.08     3960.66     72.60 o
  -2   9   4      835.88      758.80     45.36 o
  -1   9   4     9022.80     9266.90    179.85 o
   0   9   4     6002.18     5666.13     92.56 o
   1   9   4    22197.01    22252.62    332.67 o
   2   9   4     2280.19     2434.96     48.56 o
   3   9   4     6054.25     5429.24     78.11 o
   4   9   4      499.71      574.79     24.85 o
   5   9   4     5239.79     5171.75     74.37 o
   6   9   4     9248.48     9281.78    113.79 o
   7   9   4      355.71      313.90     18.93 o
   8   9   4     4448.70     4193.19     65.35 o
   9   9   4     1621.90     1705.74     43.26 o
  10   9   4      124.28       94.57     23.24 o
  11   9   4       94.18      109.31     23.69 o
  12   9   4      466.69      419.33     30.86 o
  13   9   4     1468.89     1624.49     51.21 o
  14   9   4     1138.08      977.53     52.83 o
  15   9   4     7956.39     8454.85    219.62 o
  16   9   4      308.61      309.33     49.89 o
  17   9   4    15809.98    16865.68    474.82 o
  18   9   4      116.74      109.10     45.28 o
 -20  10   4      300.77      330.03     53.48 o
 -19  10   4     2480.04     2487.01     58.75 o
 -18  10   4     1894.03     2077.06     60.45 o
 -17  10   4      201.55      300.37     26.43 o
 -16  10   4    11220.83    11339.04    173.47 o
 -15  10   4      824.86      908.99     40.95 o
 -14  10   4       91.41       98.76     27.48 o
 -13  10   4     4058.66     3983.40     81.83 o
 -12  10   4     3184.75     3020.01     66.95 o
 -11  10   4    14804.43    14140.67    190.17 o
 -10  10   4    10479.48    10414.81    132.26 o
  -9  10   4     2844.61     2832.09     55.17 o
  -8  10   4     6129.79     6342.68     87.53 o
  -7  10   4     6331.16     6073.97     82.11 o
  -6  10   4     1334.47     1618.02     40.54 o
  -5  10   4    28033.53    27176.43    313.42 o
  -4  10   4     8270.69     8448.47    109.78 o
  -3  10   4     5689.13     5680.86     79.36 o
  -2  10   4    14589.87    14458.36    179.87 o
  -1  10   4     2336.70     2335.54     49.14 o
   0  10   4    12493.44    13104.24    172.08 o
   1  10   4      194.78      212.93     19.26 o
   2  10   4       10.50       41.99     16.42 o
   3  10   4     4166.24     4192.95     77.86 o
   4  10   4     4372.97     3592.25     55.31 o
   5  10   4     4621.49     4494.95     65.04 o
   6  10   4     5203.92     4844.63     69.46 o
   7  10   4     3715.17     3777.89     61.35 o
   8  10   4      536.06      529.04     27.12 o
   9  10   4     3189.06     3323.10     77.84 o
  10  10   4      645.85      546.39     31.21 o
  11  10   4     2244.99     2504.39     83.13 o
  12  10   4     2643.71     2656.36     62.63 o
  13  10   4     2241.52     2322.82     90.09 o
  14  10   4     6976.03     7165.48    153.21 o
  15  10   4      942.85     1026.36    109.72 o
  16  10   4     1078.84     1190.65     70.26 o
  17  10   4      676.03      862.17     74.91 o
  18  10   4      854.56      908.12    113.52 o
 -19  11   4      224.55      265.88     52.60 o
 -18  11   4     1935.73     2002.85     55.59 o
 -17  11   4     1810.09     1821.32     50.81 o
 -16  11   4      356.49      463.77     30.00 o
 -15  11   4     6431.23     6296.27    104.71 o
 -14  11   4      168.98      204.76     29.59 o
 -13  11   4    12201.30    12400.27    185.96 o
 -12  11   4     1417.22     1365.58     61.67 o
 -11  11   4       27.17       48.48     23.85 o
 -10  11   4     6291.90     5988.40    112.45 o
  -9  11   4     4835.34     4566.18     70.76 o
  -8  11   4     9992.63     9572.83    122.60 o
  -7  11   4     4673.00     4431.98     66.72 o
  -6  11   4       16.06       22.02     16.20 o
  -5  11   4      516.66      539.30     23.65 o
  -4  11   4       83.89      181.89     17.79 o
  -3  11   4     4106.82     4127.94     59.91 o
  -2  11   4     5927.93     5983.73     79.76 o
  -1  11   4     1435.95     1442.07     36.34 o
   0  11   4    12555.87    12241.78    153.90 o
   1  11   4    21311.74    20759.62    246.98 o
   2  11   4    19695.50    19735.73    228.52 o
   3  11   4    14092.26    13800.29    167.81 o
   4  11   4       44.31      144.61     17.90 o
   5  11   4      455.09      465.75     22.28 o
   6  11   4    16654.79    15954.01    204.32 o
   7  11   4      658.40      697.25     33.94 o
   8  11   4    10303.16     9919.99    158.00 o
   9  11   4       31.65       21.90     22.68 o
  10  11   4      592.76      627.15     38.72 o
  11  11   4     3677.99     3770.17     79.66 o
  12  11   4     9466.16     9781.22    196.53 o
  13  11   4     2010.41     2241.95     90.17 o
  14  11   4       25.57       79.19     41.94 o
  15  11   4     9550.91     9465.98    233.05 o
  16  11   4      668.01      841.06     64.29 o
  17  11   4     9967.83    10917.08    316.10 o
 -18  12   4      405.66      351.15     55.29 o
 -17  12   4      328.87      313.97     31.11 o
 -16  12   4     5215.31     5099.60    103.41 o
 -15  12   4     1590.99     1595.92     47.34 o
 -14  12   4      986.53     1041.08     40.37 o
 -13  12   4     2323.50     2300.24     68.20 o
 -12  12   4     2568.01     2828.03     70.02 o
 -11  12   4    22048.46    22142.71    318.85 o
 -10  12   4     3718.90     3722.10     79.98 o
  -9  12   4     1030.52     1194.86     43.00 o
  -8  12   4      541.98      647.48     33.80 o
  -7  12   4     3343.39     3139.35     59.46 o
  -6  12   4      352.43      410.64     23.23 o
  -5  12   4    13890.17    12942.66    153.50 o
  -4  12   4     1864.76     2116.30     42.30 o
  -3  12   4      743.33      628.20     24.37 o
  -2  12   4    17600.78    17527.13    200.99 o
  -1  12   4      775.81      822.97     29.80 o
   0  12   4    18132.59    18448.22    216.18 o
   1  12   4     1150.20     1241.26     35.06 o
   2  12   4      335.97      337.08     21.82 o
   3  12   4     4424.93     4386.82     67.72 o
   4  12   4    20926.49    20457.94    253.36 o
   5  12   4     2539.95     2677.31     59.49 o
   6  12   4     8257.03     8226.10    123.99 o
   7  12   4     4217.31     4423.89     80.35 o
   8  12   4      675.31      670.59     38.12 o
   9  12   4    11877.46    12006.86    180.76 o
  10  12   4     1137.44     1296.45     45.30 o
  11  12   4      208.70      209.08     36.17 o
  12  12   4     1627.33     1419.96     76.45 o
  13  12   4     3759.31     3825.09    117.41 o
  14  12   4     7470.88     7049.22    169.89 o
  15  12   4     5340.51     5156.23    158.85 o
  16  12   4      440.68      360.36     46.85 o
 -17  13   4       98.22       81.98     48.07 o
 -16  13   4      448.01      644.02     69.13 o
 -15  13   4     2808.68     3061.54     74.43 o
 -14  13   4     1131.27     1267.85     40.96 o
 -13  13   4     3684.87     4124.03     77.99 o
 -12  13   4      565.25      626.49     34.78 o
 -11  13   4      776.42      899.47     41.74 o
 -10  13   4     6555.99     6604.84    122.67 o
  -9  13   4     4846.80     5071.29     98.01 o
  -8  13   4     8983.09     8962.55    154.81 o
  -7  13   4      516.90      554.69     36.40 o
  -6  13   4      366.32      378.43     29.18 o
  -5  13   4     5373.28     5270.63     87.98 o
  -4  13   4     9252.75     9199.14    122.57 o
  -3  13   4     9847.13     9629.01    128.90 o
  -2  13   4     8215.36     8311.42    114.66 o
  -1  13   4        7.82       31.52     17.98 o
   0  13   4      100.39      136.72     19.32 o
   1  13   4     8115.90     7749.55    107.63 o
   2  13   4     2021.25     2143.44     83.36 o
   3  13   4     1088.42     1218.20     54.03 o
   4  13   4       36.06       21.73     22.14 o
   5  13   4     8626.91     8906.55    136.77 o
   6  13   4    12899.25    12527.28    194.76 o
   7  13   4     2667.06     2771.70     66.43 o
   8  13   4     1667.48     1636.17     85.36 o
   9  13   4      291.92      326.94     39.33 o
  10  13   4       15.48       68.43     32.47 o
  11  13   4     9860.95    10094.41    228.95 o
  12  13   4      771.74     1022.04     71.80 o
  13  13   4     2208.75     2121.83     83.77 o
  14  13   4      605.79      573.55     84.04 o
  15  13   4      389.57      440.87     49.02 o
 -16  14   4     5363.65     5354.89    185.01 o
 -15  14   4      466.68      504.24     41.73 o
 -14  14   4     2187.84     2281.30     65.13 o
 -13  14   4      128.96      190.38     25.28 o
 -12  14   4      984.31     1143.34     39.74 o
 -11  14   4     3345.01     3463.64     71.20 o
 -10  14   4      438.53      565.05     37.98 o
  -9  14   4      686.69      694.28     42.55 o
  -8  14   4      156.68      190.07     29.31 o
  -7  14   4    14424.18    14095.91    204.83 o
  -6  14   4     6872.40     6606.38    112.02 o
  -5  14   4     2138.92     2003.30     73.96 o
  -4  14   4      477.56      696.57     35.97 o
  -3  14   4     3686.14     3605.97     73.18 o
  -2  14   4     3921.65     4280.21     84.26 o
  -1  14   4     5637.11     5542.09    113.17 o
   0  14   4     1831.97     2014.93     55.96 o
   1  14   4     1422.88     1516.81     46.20 o
   2  14   4      677.35      677.50     40.37 o
   3  14   4     6123.89     5852.59    103.41 o
   4  14   4    14065.10    13935.22    203.88 o
   5  14   4      327.61      347.06     31.50 o
   6  14   4      813.81      832.51     42.24 o
   7  14   4       43.65       81.25     24.35 o
   8  14   4     8037.19     7705.74    153.25 o
   9  14   4    11045.88    11186.83    215.17 o
  10  14   4     1985.39     2222.08     90.52 o
  11  14   4     5585.50     5931.35    151.37 o
  12  14   4     1300.63     1224.87     80.02 o
  13  14   4      571.03      549.31     56.92 o
  14  14   4     5135.08     4824.61    143.87 o
 -15  15   4     1104.26     1073.61     75.94 o
 -14  15   4     6712.32     6287.92    140.73 o
 -13  15   4     3819.92     3744.26    102.69 o
 -12  15   4      363.71      362.88     36.39 o
 -11  15   4      370.85      396.68     31.52 o
 -10  15   4     2537.63     2752.64     64.30 o
  -9  15   4     5675.12     5792.58    114.77 o
  -8  15   4     1662.98     1634.54    101.77 o
  -7  15   4     2681.01     2630.27     90.19 o
  -6  15   4     2305.41     2117.95     99.21 o
  -5  15   4     3225.00     3313.81     76.03 o
  -4  15   4     1497.32     1516.38     61.53 o
  -3  15   4     5882.02     6237.98    113.42 o
  -2  15   4      402.86      427.80     34.49 o
  -1  15   4      157.46      211.51     29.82 o
   0  15   4      888.21      898.03     46.65 o
   1  15   4     2971.22     2873.19     69.49 o
   2  15   4      961.20     1034.00     54.71 o
   3  15   4     1112.99     1131.96     43.00 o
   4  15   4        2.26       39.70     23.79 o
   5  15   4     2580.16     2766.93     60.10 o
   6  15   4     8057.68     8361.45    152.51 o
   7  15   4     3513.22     3665.02     91.82 o
   8  15   4     2537.35     2872.23     91.54 o
   9  15   4     1099.90     1091.37     65.29 o
  10  15   4      769.94      779.56     55.48 o
  11  15   4     1154.46     1175.53     76.71 o
  12  15   4     4492.27     4442.53    140.52 o
  13  15   4      599.72      633.21     60.10 o
 -13  16   4     1796.78     1649.02     82.52 o
 -12  16   4      377.11      292.49     37.63 o
 -11  16   4     1086.57     1186.58     65.39 o
 -10  16   4       35.88       87.59     31.65 o
  -9  16   4       66.58      116.17     35.96 o
  -8  16   4     2575.19     2520.17     68.11 o
  -7  16   4     3159.82     3451.46     98.07 o
  -6  16   4     7605.85     7771.74    151.29 o
  -5  16   4     4726.86     4748.63    129.75 o
  -4  16   4       36.10       29.59     27.72 o
  -3  16   4      186.62      137.43     27.82 o
  -2  16   4     8400.44     8481.10    141.00 o
  -1  16   4      886.78     1052.56     42.86 o
   0  16   4     6040.03     6156.08    109.95 o
   1  16   4       11.85       84.52     25.71 o
   2  16   4      165.77      117.30     25.04 o
   3  16   4     1911.14     1904.80     82.95 o
   4  16   4     8013.82     7485.90    156.28 o
   5  16   4      109.93      145.86     36.22 o
   6  16   4     1728.84     1712.55     98.56 o
   7  16   4      563.98      636.07     50.33 o
   8  16   4     2732.21     2716.24    108.72 o
   9  16   4     5178.61     5577.19    151.07 o
  10  16   4     7350.10     7063.02    170.22 o
  11  16   4     1028.09     1100.34    125.30 o
 -11  17   4      503.76      616.31     56.39 o
 -10  17   4      226.29      251.39     36.27 o
  -9  17   4     1692.71     1733.24     69.43 o
  -8  17   4       71.53      113.73     33.88 o
  -7  17   4     2682.43     2867.91     80.89 o
  -6  17   4       28.88       -8.86     30.07 o
  -5  17   4      426.20      534.61     47.70 o
  -4  17   4     4510.70     4284.09    110.28 o
  -3  17   4     3584.85     3295.04    104.76 o
  -2  17   4     1293.61     1343.61     71.48 o
  -1  17   4        0.79       61.82     37.46 o
   0  17   4      837.46      802.85     58.18 o
   1  17   4      389.41      413.64     47.43 o
   2  17   4     2299.84     2418.85     91.55 o
   3  17   4       94.70      133.48     39.49 o
   4  17   4      387.12      504.75     50.16 o
   5  17   4     1932.74     1929.57    114.84 o
   6  17   4     1690.74     1654.57     89.44 o
   7  17   4     2968.74     3048.88    109.80 o
   8  17   4      453.15      424.48     50.48 o
   9  17   4      665.70      814.19     84.74 o
  10  17   4      696.62      763.19     78.23 o
  -9  18   4       67.66       92.15     50.58 o
  -8  18   4       24.10       93.39     40.47 o
  -7  18   4        3.74       -3.85     31.99 o
  -6  18   4      918.32      926.28     56.55 o
  -5  18   4      154.58      160.02     39.82 o
  -4  18   4     1149.70     1177.74     63.09 o
  -3  18   4      955.08      982.24     56.57 o
  -2  18   4      110.77       52.39     32.22 o
  -1  18   4     3697.10     3554.71     96.02 o
   0  18   4      135.94      233.46     39.50 o
   1  18   4       82.02      175.26     37.71 o
   2  18   4      410.89      335.49     43.89 o
   3  18   4      705.41      606.33     48.74 o
   4  18   4      225.32      267.31     40.47 o
   5  18   4      759.79      688.36     55.03 o
   6  18   4      103.13      192.31     58.55 o
   7  18   4     1235.28      959.91    186.97 o
  -6  19   4       59.56       26.71     64.10 o
  -5  19   4       39.73      145.83     53.80 o
  -4  19   4      714.42      710.48    112.18 o
  -3  19   4     1418.98     1443.44     90.29 o
  -2  19   4      696.10      537.56    129.22 o
  -1  19   4     2108.39     2064.79    103.30 o
   0  19   4     2572.89     2867.12    152.03 o
   1  19   4      208.29      328.57     89.48 o
   2  19   4     2833.42     3196.33    207.00 o
   3  19   4      125.41      338.17     78.79 o
   4  19   4      413.09      394.13    138.89 o
 -23   1   5     1428.98     1443.48     80.57 o
 -22   1   5       51.68       30.29     34.61 o
 -21   1   5        0.19       10.37     25.01 o
 -20   1   5     1106.40     1215.73     52.89 o
 -19   1   5      413.41      524.07     31.90 o
 -18   1   5      292.03      353.85     29.29 o
 -17   1   5      658.89      767.32     33.93 o
 -16   1   5     1970.93     1955.74     54.75 o
 -15   1   5        3.74       -7.25     16.14 o
 -14   1   5       84.44       54.16     16.38 o
 -13   1   5        2.04       -3.78     16.16 o
 -12   1   5      205.32      237.21     20.20 o
 -11   1   5      735.66      651.07     31.72 o
 -10   1   5     6112.93     6504.85     99.05 o
  -9   1   5     7974.47     8732.32    124.38 o
  -8   1   5     6545.67     7350.24     96.60 o
  -7   1   5     6781.18     7403.95     88.78 o
  -6   1   5      160.42      293.66     15.18 o
  -5   1   5    16150.52    16642.76    211.90 o
  -4   1   5    12287.17    12444.93    184.13 o
  -3   1   5     6278.15     6511.62    164.23 o
  -2   1   5     3241.05     3663.64    139.81 o
  -1   1   5    27152.48    32027.58   1498.41 o
   0   1   5    50806.79    55895.35   2580.16 o
   1   1   5     5525.26     5664.19    160.50 o
   2   1   5    16120.19    15633.18    508.05 o
   3   1   5      341.86      408.57     29.61 o
   4   1   5      420.66      468.61     18.09 o
   5   1   5    20374.81    21614.58    246.77 o
   6   1   5     1543.37     1662.45     29.66 o
   7   1   5       69.07      134.98     14.64 o
   8   1   5      467.03      626.30     22.16 o
   9   1   5      214.06      187.75     16.48 o
  10   1   5      173.57      214.80     16.82 o
  11   1   5       38.88       58.52     14.00 o
  12   1   5      970.43      957.00     25.23 o
  13   1   5      547.07      543.14     21.21 o
  14   1   5     1905.40     1755.66     55.38 o
  15   1   5      598.42      728.87     49.12 o
  16   1   5      964.94      905.97     48.34 o
  17   1   5       32.15       82.23     33.32 o
  18   1   5     1386.09     1307.15    104.72 o
  19   1   5     1224.58     1166.66     79.05 o
  20   1   5      166.66       95.85     43.08 o
 -23   2   5     1641.29     1654.28     90.44 o
 -22   2   5     1272.12     1279.05     59.57 o
 -21   2   5     2839.89     3007.19     68.68 o
 -20   2   5     2737.93     2952.38     74.89 o
 -19   2   5      622.78      613.03     35.11 o
 -18   2   5      794.20      754.59     35.28 o
 -17   2   5     1578.55     1290.65     41.33 o
 -16   2   5      824.03      746.85     30.16 o
 -15   2   5      231.08      214.52     19.42 o
 -14   2   5      322.31      385.28     21.46 o
 -13   2   5        3.39       21.38     16.88 o
 -12   2   5     7323.58     7509.56    111.41 o
 -11   2   5      375.82      463.48     25.26 o
 -10   2   5      550.63      617.75     26.50 o
  -9   2   5     4939.58     5321.63     95.30 o
  -8   2   5    31033.30    33075.38    442.02 o
  -7   2   5     2337.25     2328.22     36.83 o
  -6   2   5    45254.05    47010.10    615.32 o
  -5   2   5    24608.96    26598.45    364.03 o
  -4   2   5     3378.53     3735.69     62.68 o
  -3   2   5      526.53      563.50     34.01 o
  -2   2   5    17030.21    18760.88    857.38 o
  -1   2   5     4532.38     4613.63    170.75 o
   0   2   5      683.24      727.64     54.75 o
   1   2   5     5930.74     6813.13    305.83 o
   2   2   5    23581.89    21905.93    510.04 o
   3   2   5       26.79       62.97     12.15 o
   4   2   5     5346.13     5494.44     81.60 o
   5   2   5     1893.69     2035.58     30.08 o
   6   2   5     2265.55     2309.89     40.59 o
   7   2   5      776.59      696.77     21.66 o
   8   2   5     7030.38     6545.46     87.34 o
   9   2   5     5794.57     5693.27     77.41 o
  10   2   5     4605.94     4365.13     61.82 o
  11   2   5        4.79       -0.80     13.68 o
  12   2   5       74.85       79.42     15.13 o
  13   2   5       34.97       35.81     20.87 o
  14   2   5      213.08      224.58     27.38 o
  15   2   5     2223.91     2281.72     85.17 o
  16   2   5       11.02        4.23     32.24 o
  17   2   5      336.18      285.53     41.28 o
  18   2   5      920.06      955.74     65.94 o
  19   2   5     1000.62     1192.35     79.77 o
  20   2   5     2680.65     2743.37    107.65 o
 -23   3   5      592.32      668.96     53.44 o
 -22   3   5       76.63       15.28     39.24 o
 -21   3   5      112.44      151.71     25.26 o
 -20   3   5     3649.21     3871.27     77.13 o
 -19   3   5     1261.35     1431.86     47.66 o
 -18   3   5     3502.51     3623.16     74.20 o
 -17   3   5      442.53      443.76     30.78 o
 -16   3   5      685.52      754.49     33.89 o
 -15   3   5       22.62       18.34     17.59 o
 -14   3   5      678.76      692.48     27.02 o
 -13   3   5     3563.62     3257.25     53.95 o
 -12   3   5      161.48      193.40     19.26 o
 -11   3   5     2356.12     2227.46     46.28 o
 -10   3   5     2400.40     2237.41     52.25 o
  -9   3   5    20462.55    20483.34    283.61 o
  -8   3   5    15620.02    17434.08    250.91 o
  -7   3   5     6187.02     6055.19     80.50 o
  -6   3   5      221.50      442.17     17.61 o
  -5   3   5     2276.55     2166.13     38.86 o
  -4   3   5    12518.43    12543.18    183.12 o
  -3   3   5     1200.43     1140.17     26.65 o
  -2   3   5     2529.59     2409.81     60.63 o
  -1   3   5      110.25      108.09     16.13 o
   0   3   5     5488.48     5353.29    152.62 o
   1   3   5    13153.53    14243.47    249.23 o
   2   3   5      351.88      362.97     16.05 o
   3   3   5      253.67      223.98     14.00 o
   4   3   5      612.50      624.08     18.99 o
   5   3   5    31770.49    32740.81    352.96 o
   6   3   5      772.23      665.20     21.89 o
   7   3   5     1590.80     1260.18     32.41 o
   8   3   5     1626.64     1789.01     42.35 o
   9   3   5      958.64     1230.82     32.91 o
  10   3   5     3040.76     3222.63     52.10 o
  11   3   5     2013.36     2019.27     41.97 o
  12   3   5     9907.81     9413.01    111.06 o
  13   3   5      350.18      414.94     27.47 o
  14   3   5     1694.76     1661.79     56.94 o
  15   3   5      193.46      208.08     35.48 o
  16   3   5     9456.38     9211.58    199.82 o
  17   3   5      347.15      375.64     40.96 o
  18   3   5      483.35      537.34     55.16 o
  19   3   5     1087.61     1114.55     77.65 o
  20   3   5     1755.74     1567.91     92.61 o
 -22   4   5     2614.34     2664.14     75.97 o
 -21   4   5     3085.75     3234.73     71.72 o
 -20   4   5     1983.83     2058.71     47.13 o
 -19   4   5      227.05      292.01     28.47 o
 -18   4   5      155.48      216.79     27.35 o
 -17   4   5     2471.31     2726.54     68.09 o
 -16   4   5     7421.60     7688.45    123.91 o
 -15   4   5    11542.03    11391.38    163.46 o
 -14   4   5     2508.58     2596.56     49.71 o
 -13   4   5      992.76     1097.18     33.31 o
 -12   4   5    17213.16    17053.87    213.30 o
 -11   4   5      980.83      819.99     29.84 o
 -10   4   5     3308.08     3388.61     64.06 o
  -9   4   5     5613.64     6172.15    103.20 o
  -8   4   5    16766.06    17637.10    234.87 o
  -7   4   5     2857.87     2888.15     52.90 o
  -6   4   5    55684.85    57803.99    676.18 o
  -5   4   5      436.35      679.99     23.50 o
  -4   4   5     2628.89     2629.99     44.43 o
  -3   4   5     4405.28     4310.03     66.07 o
  -2   4   5     1238.08     1349.40     28.41 o
  -1   4   5    72951.71    76526.35   1080.66 o
   0   4   5      158.09      158.56     11.50 o
   1   4   5     5340.85     5591.70     86.63 o
   2   4   5     8646.95     8694.01    115.15 o
   3   4   5    14336.44    15378.66    190.88 o
   4   4   5     9073.99     8720.85    101.65 o
   5   4   5    27374.83    30107.39    369.96 o
   6   4   5        1.28       21.65     13.08 o
   7   4   5     5248.02     5477.57     77.18 o
   8   4   5     2550.49     2136.86     40.98 o
   9   4   5     7355.13     6940.16     84.52 o
  10   4   5     5109.24     4852.16     60.40 o
  11   4   5        8.59       17.18     14.45 o
  12   4   5        2.05       21.84     15.23 o
  13   4   5     6192.81     6444.69    115.89 o
  14   4   5     3233.85     3193.14     73.02 o
  15   4   5      359.01      387.18     39.20 o
  16   4   5     1232.22     1306.37     68.73 o
  17   4   5      235.26      272.02     44.99 o
  18   4   5     5576.13     5618.70    148.31 o
  19   4   5      721.63      849.94     77.91 o
  20   4   5     2737.16     2840.57    120.95 o
 -22   5   5        3.74      -40.23     40.23 o
 -21   5   5       69.83      104.05     21.81 o
 -20   5   5     1085.01     1082.27     40.64 o
 -19   5   5     1742.67     1765.68     50.22 o
 -18   5   5     2265.36     2172.93     54.46 o
 -17   5   5       26.21       21.29     24.65 o
 -16   5   5      331.22      405.99     32.05 o
 -15   5   5     6240.36     6161.81    100.46 o
 -14   5   5    11290.02    10949.89    142.68 o
 -13   5   5     1768.43     1624.09     66.30 o
 -12   5   5     5363.16     5294.66     80.47 o
 -11   5   5     3130.16     3165.09     61.97 o
 -10   5   5     7886.30     7899.21    118.87 o
  -9   5   5     9059.32     8127.76    130.21 o
  -8   5   5     1676.20     1495.97     42.22 o
  -7   5   5     3417.89     3084.33     56.14 o
  -6   5   5     2781.54     3500.36     56.26 o
  -5   5   5     5495.44     5559.24     73.71 o
  -4   5   5    25726.42    24524.92    325.39 o
  -3   5   5     1237.34     1249.79     30.21 o
  -2   5   5    12703.28    12074.47    170.96 o
  -1   5   5     1000.06     1063.98     24.34 o
   0   5   5    24566.65    25283.54    333.87 o
   1   5   5    17401.00    17974.25    240.04 o
   2   5   5    11103.31    10966.62    150.68 o
   3   5   5     5330.94     6067.77     78.96 o
   4   5   5      723.99      945.54     26.39 o
   5   5   5    39963.79    40873.41    497.49 o
   6   5   5     1051.59     1533.75     32.55 o
   7   5   5    26739.96    26825.87    348.63 o
   8   5   5        2.85       28.44     14.82 o
   9   5   5     5514.76     5534.43     97.41 o
  10   5   5    38758.32    37399.97    374.83 o
  11   5   5     4105.09     4043.39     56.66 o
  12   5   5    26636.96    26830.08    323.54 o
  13   5   5     7277.53     6904.52    122.42 o
  14   5   5       54.99      108.94     31.94 o
  15   5   5      302.77      426.25     42.28 o
  16   5   5    17123.88    17118.87    347.72 o
  17   5   5     1288.86     1465.66     84.85 o
  18   5   5    10626.24    10591.14    394.16 o
  19   5   5     2377.54     2327.48    118.61 o
  20   5   5      593.01      505.29    116.19 o
 -22   6   5     1015.62      979.40     73.52 o
 -21   6   5     2122.44     2283.15     76.32 o
 -20   6   5      207.91      238.73     25.67 o
 -19   6   5      507.92      438.35     25.98 o
 -18   6   5      658.88      667.18     34.94 o
 -17   6   5    11323.06    11373.94    169.69 o
 -16   6   5      422.38      471.15     43.87 o
 -15   6   5    13550.50    13576.78    237.43 o
 -14   6   5     7630.89     7620.80    118.78 o
 -13   6   5       51.07       14.79     18.64 o
 -12   6   5    32189.31    30832.02    356.54 o
 -11   6   5    10886.87     9943.66    124.33 o
 -10   6   5     9576.72     9070.93    134.53 o
  -9   6   5     5509.52     5106.71     80.25 o
  -8   6   5       78.47      155.05     18.83 o
  -7   6   5     1243.55     1269.22     38.76 o
  -6   6   5     9716.04     9099.63    127.32 o
  -5   6   5     4244.25     4986.73     77.60 o
  -4   6   5    12182.65    12825.57    162.99 o
  -3   6   5     4774.73     4206.26     62.37 o
  -2   6   5      186.38      179.92     15.56 o
  -1   6   5    52901.51    52615.29    659.78 o
   0   6   5     5877.91     6109.10     89.86 o
   1   6   5     9203.13     9891.81    138.47 o
   2   6   5    15805.45    16703.85    226.23 o
   3   6   5     6318.11     6376.02     87.54 o
   4   6   5    21282.93    20340.86    254.95 o
   5   6   5     4921.77     4668.15     76.53 o
   6   6   5     1298.09     1336.01     43.05 o
   7   6   5     3673.52     4076.41     60.55 o
   8   6   5     4610.14     4413.73     67.43 o
   9   6   5      563.32      400.20     21.53 o
  10   6   5     7467.64     7270.82     86.58 o
  11   6   5     2176.17     2303.68     45.20 o
  12   6   5      711.71      742.66     39.31 o
  13   6   5    16238.01    16242.21    241.75 o
  14   6   5    12548.87    12725.75    227.01 o
  15   6   5     6216.37     5968.17    136.53 o
  16   6   5       16.27       -2.97     33.49 o
  17   6   5      925.40     1027.14     75.44 o
  18   6   5     1355.12     1347.63     82.99 o
  19   6   5      945.39      896.14     85.92 o
 -21   7   5      776.44      633.62     55.63 o
 -20   7   5     1380.32     1359.32     60.05 o
 -19   7   5     3379.15     3265.89     79.51 o
 -18   7   5     1395.52     1472.70     71.07 o
 -17   7   5      482.29      410.34     32.27 o
 -16   7   5     3792.93     4056.22     85.18 o
 -15   7   5     3794.69     4050.44     85.09 o
 -14   7   5    15646.43    16278.78    233.09 o
 -13   7   5     4601.81     4703.85     73.06 o
 -12   7   5     8461.13     8593.98    116.16 o
 -11   7   5     4084.43     3974.75     64.57 o
 -10   7   5     4342.97     4402.58     71.80 o
  -9   7   5    15374.33    14239.93    212.73 o
  -8   7   5      250.54      266.15     18.96 o
  -7   7   5    12880.87    13001.95    194.72 o
  -6   7   5     3670.73     3433.85     61.88 o
  -5   7   5     3590.34     3693.08     61.36 o
  -4   7   5    29514.17    28508.77    383.54 o
  -3   7   5      422.62      680.68     23.56 o
  -2   7   5     1899.73     1644.53     31.93 o
  -1   7   5    14257.48    14971.37    189.17 o
   0   7   5    16433.95    16440.32    224.29 o
   1   7   5    13534.27    13732.48    189.65 o
   2   7   5    35023.69    33926.68    452.83 o
   3   7   5     2481.00     2521.82     52.90 o
   4   7   5    15909.71    15819.09    243.83 o
   5   7   5    19485.79    19117.81    300.69 o
   6   7   5      412.56      588.36     23.62 o
   7   7   5    26974.40    25803.90    374.16 o
   8   7   5     2661.13     2493.65     41.05 o
   9   7   5     1296.01     1295.95     46.18 o
  10   7   5    19745.27    19133.88    213.45 o
  11   7   5     4815.33     5109.91     87.46 o
  12   7   5    11111.59    11139.92    170.14 o
  13   7   5     6870.86     6382.80    127.69 o
  14   7   5        7.13       80.55     32.60 o
  15   7   5       31.94       31.83     34.70 o
  16   7   5     4205.02     4598.48    132.16 o
  17   7   5      324.71      495.79     55.98 o
  18   7   5     8062.69     8638.15    267.28 o
  19   7   5     2502.31     2667.03    135.03 o
 -21   8   5      773.70      921.53     71.75 o
 -20   8   5      352.62      438.90     42.18 o
 -19   8   5      845.49      828.18     37.56 o
 -18   8   5      363.37      403.53     26.24 o
 -17   8   5    17709.14    17774.26    300.19 o
 -16   8   5      162.10      147.36     33.92 o
 -15   8   5     7221.63     7210.26    120.62 o
 -14   8   5     2056.44     2069.92     56.40 o
 -13   8   5      622.75      603.91     29.33 o
 -12   8   5    24376.87    24091.60    269.07 o
 -11   8   5     5828.85     5565.19     80.22 o
 -10   8   5    18406.05    17643.87    236.55 o
  -9   8   5     1386.52     1251.30     32.17 o
  -8   8   5      229.83      267.32     19.30 o
  -7   8   5      182.93      204.36     18.02 o
  -6   8   5    13239.98    13097.32    163.82 o
  -5   8   5       41.00       29.66     15.32 o
  -4   8   5     3538.58     3607.26     68.79 o
  -3   8   5    46069.93    46618.66    671.91 o
  -2   8   5       22.61       44.57     14.03 o
  -1   8   5    29698.74    28102.44    364.67 o
   0   8   5      244.90      237.50     16.12 o
   1   8   5    11058.60    11239.01    176.25 o
   2   8   5     3786.88     3609.10     64.39 o
   3   8   5     7368.10     7277.59    129.93 o
   4   8   5    21908.23    21653.00    268.18 o
   5   8   5     7957.51     7923.38    109.57 o
   6   8   5      691.48      741.86     26.24 o
   7   8   5        4.41       13.93     14.58 o
   8   8   5     5307.66     4939.01     72.76 o
   9   8   5     3861.13     3764.40     70.51 o
  10   8   5      719.65      631.30     30.76 o
  11   8   5      977.48     1048.00     42.53 o
  12   8   5     1831.38     2010.15     68.86 o
  13   8   5    12205.52    11675.17    195.35 o
  14   8   5     2787.83     3023.72     95.11 o
  15   8   5    25909.36    25234.63    557.07 o
  16   8   5       41.01       50.95     42.59 o
  17   8   5     1124.78     1014.88     82.69 o
  18   8   5     4665.06     4674.68    218.97 o
 -20   9   5     5371.62     5597.02    128.44 o
 -19   9   5      778.15      917.31     54.47 o
 -18   9   5      377.55      356.36     31.43 o
 -17   9   5      149.41      171.63     27.96 o
 -16   9   5      266.60      247.63     29.58 o
 -15   9   5     5380.58     5545.25    103.12 o
 -14   9   5    15312.79    15660.69    235.52 o
 -13   9   5     5173.35     5146.33     94.28 o
 -12   9   5     3059.62     3127.00     62.92 o
 -11   9   5     1291.83     1150.60     36.30 o
 -10   9   5     1054.91     1124.70     34.09 o
  -9   9   5    10974.49    10340.82    128.82 o
  -8   9   5      291.71      403.64     21.11 o
  -7   9   5    16593.41    15761.10    188.95 o
  -6   9   5     9635.46     9448.92    119.35 o
  -5   9   5       66.94      120.94     15.59 o
  -4   9   5     8745.16     7753.61    102.01 o
  -3   9   5     1003.11     1135.83     28.63 o
  -2   9   5    24261.21    24257.05    289.22 o
  -1   9   5      323.22      368.39     19.26 o
   0   9   5    12409.41    12323.40    163.50 o
   1   9   5    16327.31    16886.64    212.07 o
   2   9   5    21651.83    20838.94    268.70 o
   3   9   5      719.12      859.14     29.85 o
   4   9   5     9375.97     8657.27    124.53 o
   5   9   5    17793.21    17911.09    207.04 o
   6   9   5      443.55      439.75     21.54 o
   7   9   5    17677.56    17425.78    201.33 o
   8   9   5     1531.13     1325.29     36.91 o
   9   9   5     2722.27     2753.81     60.73 o
  10   9   5     9003.85     8994.21    138.93 o
  11   9   5     1276.35     1306.63     62.29 o
  12   9   5     2834.57     3012.19     78.02 o
  13   9   5      618.27      551.25     47.16 o
  14   9   5       53.03       -6.00     35.75 o
  15   9   5     1128.77     1241.91     76.76 o
  16   9   5     6393.17     6718.38    178.67 o
  17   9   5      310.98      268.24     55.67 o
  18   9   5     6342.09     6406.48    203.04 o
 -20  10   5     2156.90     2364.19    111.52 o
 -19  10   5       49.04       42.94     31.92 o
 -18  10   5     1590.40     1563.41     46.34 o
 -17  10   5    10036.40     9702.13    181.25 o
 -16  10   5       57.63       34.59     25.37 o
 -15  10   5     8688.69     8154.41    135.87 o
 -14  10   5      765.23      734.77     38.34 o
 -13  10   5      135.06      148.44     27.61 o
 -12  10   5    16780.86    16882.19    231.28 o
 -11  10   5        8.90       18.16     19.70 o
 -10  10   5     1930.90     1885.30     51.21 o
  -9  10   5     3582.65     3528.82     58.84 o
  -8  10   5     3414.23     3413.05     54.51 o
  -7  10   5     1847.17     1954.09     39.67 o
  -6  10   5    23069.54    23145.96    254.50 o
  -5  10   5     1617.52     1751.58     36.61 o
  -4  10   5     7854.82     7918.01    103.04 o
  -3  10   5    35951.35    36491.20    412.08 o
  -2  10   5      639.40      803.75     27.69 o
  -1  10   5    21257.18    20575.02    266.26 o
   0  10   5      929.35     1082.41     30.48 o
   1  10   5     1442.39     1421.65     36.03 o
   2  10   5     8604.22     8036.72    115.66 o
   3  10   5      848.42      927.71     31.48 o
   4  10   5    18234.74    17527.93    224.18 o
   5  10   5      224.51      244.26     21.29 o
   6  10   5       30.96       62.66     19.00 o
   7  10   5        4.48       48.56     19.88 o
   8  10   5     8377.63     8078.36    123.39 o
   9  10   5       15.25       19.52     20.44 o
  10  10   5     9493.27     8978.13    149.19 o
  11  10   5      189.84      123.72     32.70 o
  12  10   5     3824.69     3774.63    112.74 o
  13  10   5     4782.82     5122.46    122.14 o
  14  10   5        2.43        8.92     43.37 o
  15  10   5    15624.92    15476.75    384.20 o
  16  10   5      352.67      444.54     88.28 o
  17  10   5     2058.48     1932.63     98.53 o
 -19  11   5        7.06      -54.61     54.61 o
 -18  11   5     6107.53     6304.09    220.15 o
 -17  11   5        0.15        7.02     22.60 o
 -16  11   5       52.70       80.59     27.44 o
 -15  11   5     1127.66     1057.97     41.72 o
 -14  11   5     4373.81     4457.10     84.01 o
 -13  11   5       12.96       14.79     23.73 o
 -12  11   5     8166.17     8569.39    136.25 o
 -11  11   5     4314.31     4212.59     78.73 o
 -10  11   5      134.89      167.07     24.33 o
  -9  11   5    17041.20    16047.46    263.35 o
  -8  11   5     1648.79     1985.50     43.48 o
  -7  11   5     7048.02     6973.55     90.87 o
  -6  11   5     2593.98     2586.92     47.16 o
  -5  11   5       24.89       71.36     15.50 o
  -4  11   5     7586.68     7564.39     93.10 o
  -3  11   5      597.87      531.93     21.59 o
  -2  11   5    10035.39    10011.24    124.24 o
  -1  11   5     2289.14     2213.32     45.03 o
   0  11   5      192.17      259.04     23.14 o
   1  11   5     1540.65     1704.07     57.62 o
   2  11   5     5969.40     6168.80     94.28 o
   3  11   5      251.29      255.47     23.58 o
   4  11   5     1606.83     1568.94     41.71 o
   5  11   5     7231.66     7005.17    102.40 o
   6  11   5       83.18       76.15     21.60 o
   7  11   5    12283.35    12390.87    170.61 o
   8  11   5     2582.81     2515.29     55.42 o
   9  11   5     8767.05     8794.24    168.81 o
  10  11   5     5094.86     5031.10    108.89 o
  11  11   5        0.74       66.36     35.63 o
  12  11   5     2668.02     2796.09     86.10 o
  13  11   5      580.61      491.56     52.64 o
  14  11   5      621.99      537.62     56.06 o
  15  11   5       81.50       36.41     43.95 o
  16  11   5     1988.64     2109.58    112.57 o
 -18  12   5     4599.27     4523.16    163.73 o
 -17  12   5     3922.45     3551.44    107.07 o
 -16  12   5     1681.20     1821.58     68.90 o
 -15  12   5     9301.95     8777.40    178.98 o
 -14  12   5      216.04      286.45     28.09 o
 -13  12   5     2175.81     2147.30     53.90 o
 -12  12   5     1736.03     1819.94     53.14 o
 -11  12   5      189.83      232.77     29.11 o
 -10  12   5       48.08      119.91     27.41 o
  -9  12   5     1812.27     1965.54     52.55 o
  -8  12   5      226.48      203.26     25.25 o
  -7  12   5     5234.41     5301.82     87.88 o
  -6  12   5     1290.50     1422.86     50.77 o
  -5  12   5     2595.62     2612.88     50.07 o
  -4  12   5    15074.76    14758.02    189.29 o
  -3  12   5      693.95      716.91     29.28 o
  -2  12   5    10242.33    10387.13    135.58 o
  -1  12   5    28379.38    28990.46    359.77 o
   0  12   5     8347.30     8064.70    117.44 o
   1  12   5     5417.89     5667.49     90.66 o
   2  12   5    11850.97    11331.03    156.23 o
   3  12   5     2162.43     2280.42     55.06 o
   4  12   5    10719.41    10169.66    144.29 o
   5  12   5     2392.11     2427.42     78.21 o
   6  12   5      672.20      670.24     31.25 o
   7  12   5      525.32      662.42     34.27 o
   8  12   5     3251.26     3029.54     81.78 o
   9  12   5      252.34      383.38     37.71 o
  10  12   5    13850.74    13086.68    244.71 o
  11  12   5     1631.59     1703.85     68.47 o
  12  12   5     5260.84     5145.74    141.04 o
  13  12   5     2955.59     3259.21    105.13 o
  14  12   5     4163.79     4348.90    143.54 o
  15  12   5     2250.00     2328.61    161.53 o
  16  12   5     3803.53     3566.27    160.54 o
 -17  13   5        9.94       10.48     44.12 o
 -16  13   5     1267.47     1206.84     58.02 o
 -15  13   5       15.10        0.29     32.53 o
 -14  13   5       55.39       17.92     27.56 o
 -13  13   5      650.60      684.26     45.02 o
 -12  13   5       52.47       42.35     23.20 o
 -11  13   5     5656.11     5459.90    102.21 o
 -10  13   5     6869.40     7325.09    134.72 o
  -9  13   5     3097.92     3032.04     69.65 o
  -8  13   5    14670.52    15186.41    225.65 o
  -7  13   5     7195.88     7167.17    113.35 o
  -6  13   5    27419.10    27112.00    339.32 o
  -5  13   5     3959.57     3912.30     73.57 o
  -4  13   5    16657.94    16918.85    224.12 o
  -3  13   5       10.41       13.31     21.41 o
  -2  13   5     2355.16     2321.55     55.29 o
  -1  13   5     7395.21     7086.37    110.48 o
   0  13   5     1169.81     1235.70     51.66 o
   1  13   5     8725.32     8036.26    119.95 o
   2  13   5     2136.96     2110.21     68.87 o
   3  13   5     4434.47     4593.18     83.19 o
   4  13   5     2960.31     3126.93     63.31 o
   5  13   5     4957.15     4909.91     89.31 o
   6  13   5      519.17      557.83     40.81 o
   7  13   5     7271.39     6964.46    135.03 o
   8  13   5      323.60      383.57     39.40 o
   9  13   5     4926.11     5024.41    120.38 o
  10  13   5      288.29      279.08     41.01 o
  11  13   5     2388.12     2379.19     89.46 o
  12  13   5      216.64      222.79     43.08 o
  13  13   5       70.93       56.27     44.10 o
  14  13   5      429.69      418.92     50.01 o
  15  13   5      104.58       61.60     62.77 o
 -16  14   5     7506.09     7401.50    234.27 o
 -15  14   5     2128.77     1959.19     69.81 o
 -14  14   5     3841.33     3808.55    105.74 o
 -13  14   5    12335.79    11867.93    205.65 o
 -12  14   5      844.85      717.20     52.32 o
 -11  14   5     1044.41     1179.28     59.92 o
 -10  14   5      426.66      338.00     30.36 o
  -9  14   5      140.25      136.04     27.88 o
  -8  14   5       35.85       70.71     26.17 o
  -7  14   5     1626.69     1485.49     56.89 o
  -6  14   5       15.10       82.73     26.81 o
  -5  14   5     1710.70     1800.06     60.00 o
  -4  14   5     3153.17     3512.46     88.61 o
  -3  14   5      196.93      323.16     29.82 o
  -2  14   5    14518.78    14409.48    210.07 o
  -1  14   5     2125.06     1982.58     53.64 o
   0  14   5      930.65      925.98     38.25 o
   1  14   5     7364.67     7188.35    119.00 o
   2  14   5     1975.88     1934.07     53.58 o
   3  14   5     2489.32     2342.55     66.71 o
   4  14   5       73.19      160.09     34.47 o
   5  14   5      852.34     1030.99     50.44 o
   6  14   5     4839.77     4803.34    109.86 o
   7  14   5       31.94       34.24     34.87 o
   8  14   5     1615.93     1637.61     98.27 o
   9  14   5      680.26      727.59     57.04 o
  10  14   5     4317.42     4279.38    123.30 o
  11  14   5     4781.53     4807.39    130.27 o
  12  14   5     8138.42     8222.46    342.73 o
  13  14   5     7780.89     7931.43    278.35 o
  14  14   5     9204.00     9442.38    339.96 o
 -15  15   5     1221.24     1048.54     74.22 o
 -14  15   5        1.68       38.41     38.72 o
 -13  15   5     1937.45     1830.23     74.56 o
 -12  15   5     3086.42     3181.15     85.53 o
 -11  15   5     3735.08     3467.72     93.30 o
 -10  15   5    17254.67    17861.10    368.60 o
  -9  15   5     1840.54     1946.98    131.62 o
  -8  15   5    11578.72    11795.21    211.91 o
  -7  15   5     1213.67     1205.43     59.88 o
  -6  15   5     4279.02     4371.21     85.77 o
  -5  15   5     3725.89     3909.15     80.47 o
  -4  15   5        9.48       43.90     24.76 o
  -3  15   5      751.24      856.16     38.95 o
  -2  15   5      512.88      558.34     32.54 o
  -1  15   5     1843.68     1953.78     59.46 o
   0  15   5       35.87       57.90     26.16 o
   1  15   5     3357.79     3613.63     92.39 o
   2  15   5      356.46      442.79     40.13 o
   3  15   5     7657.32     7688.10    143.82 o
   4  15   5     5500.29     5576.33    120.73 o
   5  15   5    10916.30    11292.27    216.06 o
   6  15   5    18446.03    18079.13    316.08 o
   7  15   5     5917.02     5906.62    139.83 o
   8  15   5     4999.49     4979.50    123.20 o
   9  15   5     3646.53     3606.60     99.96 o
  10  15   5      130.71      128.85     38.63 o
  11  15   5     2117.97     2249.63    110.51 o
  12  15   5       67.19       96.36     44.67 o
 -13  16   5     1186.87     1122.49     78.79 o
 -12  16   5     1020.23     1035.72     54.38 o
 -11  16   5     1326.04     1217.33     60.07 o
 -10  16   5      438.53      430.55     40.06 o
  -9  16   5     3009.66     2784.31     94.55 o
  -8  16   5      118.21      123.29     37.09 o
  -7  16   5     2491.42     2462.25     95.78 o
  -6  16   5      315.25      460.20     46.18 o
  -5  16   5     1997.04     2245.91     85.07 o
  -4  16   5       35.16       24.17     33.18 o
  -3  16   5       61.65       61.71     32.44 o
  -2  16   5     3358.58     3571.46     91.32 o
  -1  16   5     1655.19     1605.85     62.30 o
   0  16   5     7197.33     7404.48    147.26 o
   1  16   5     8183.11     8177.59    167.36 o
   2  16   5     6233.69     6097.21    144.31 o
   3  16   5     6078.47     6471.46    167.03 o
   4  16   5     1008.63      971.07     58.62 o
   5  16   5     2774.68     2956.98     95.01 o
   6  16   5      445.25      480.56     45.47 o
   7  16   5     1255.44     1329.82     96.09 o
   8  16   5      403.17      396.16     44.27 o
   9  16   5     7621.21     7543.35    205.68 o
  10  16   5      152.33      130.66     46.84 o
  11  16   5     6367.20     6370.48    202.00 o
 -11  17   5     1241.01     1222.91     71.28 o
 -10  17   5    12349.54    12455.47    274.71 o
  -9  17   5     1374.38     1392.29     69.77 o
  -8  17   5    21951.55    22040.89    414.61 o
  -7  17   5     2298.82     2290.68    116.22 o
  -6  17   5     2031.65     2323.25     99.49 o
  -5  17   5     8325.87     8202.88    192.46 o
  -4  17   5      635.18      724.45     56.21 o
  -3  17   5     9500.48     9572.99    215.52 o
  -2  17   5     2132.22     2098.12    138.76 o
  -1  17   5       89.47       93.95     39.47 o
   0  17   5       42.84       25.06     37.94 o
   1  17   5     3143.11     3156.25    102.30 o
   2  17   5      236.20      217.88     42.82 o
   3  17   5     7420.58     7552.97    177.80 o
   4  17   5     2843.60     2888.09     97.58 o
   5  17   5      337.33      417.43     53.59 o
   6  17   5    13388.05    12865.14    370.10 o
   7  17   5      398.50      426.44     57.56 o
   8  17   5     5869.86     5955.45    223.68 o
   9  17   5      858.96      916.86     84.93 o
  -9  18   5      737.52      698.74     64.10 o
  -8  18   5     1722.37     1666.84     83.30 o
  -7  18   5     3825.58     4060.36    154.19 o
  -6  18   5     2675.62     2846.27     92.98 o
  -5  18   5    10984.68    10799.04    240.97 o
  -4  18   5       33.35       83.31     37.65 o
  -3  18   5     1807.96     2055.51     86.41 o
  -2  18   5     7183.04     7172.08    181.22 o
  -1  18   5      178.54      263.22     45.53 o
   0  18   5    13258.95    12641.79    284.17 o
   1  18   5     4029.65     4036.40    196.23 o
   2  18   5     2010.18     2021.99     92.37 o
   3  18   5    12388.81    12584.25    401.71 o
   4  18   5      431.84      401.37     55.38 o
   5  18   5     3367.45     3884.40    181.28 o
   6  18   5        1.96        8.07     49.41 o
   7  18   5     1004.07     1136.76     90.66 o
  -5  19   5     7943.39     8158.62    305.01 o
  -4  19   5      582.14      598.30     72.69 o
  -3  19   5     5393.86     5713.33    233.24 o
  -2  19   5     3053.51     3338.23    162.42 o
  -1  19   5       10.01      -43.93     44.11 o
   0  19   5       10.06       66.34     46.24 o
   1  19   5     5506.29     6066.95    241.73 o
   2  19   5       55.22      103.61     50.02 o
 -23   0   6     4000.74     4308.76    193.85 o
 -22   0   6     4043.80     4464.98    163.64 o
 -21   0   6     2584.88     3255.54    285.79 o
 -20   0   6     7015.33     7518.16    259.52 o
 -19   0   6       42.48       27.27     28.56 o
 -18   0   6      470.29      431.02     39.15 o
 -17   0   6    21958.82    21004.89    355.36 o
 -16   0   6      235.17      534.28     40.15 o
 -15   0   6     7401.82     7164.11    134.95 o
 -14   0   6     2995.59     3045.68     68.52 o
 -13   0   6     3573.43     4231.56     85.78 o
 -12   0   6    19171.15    18680.23    293.70 o
 -11   0   6     8654.74     8869.14    225.36 o
 -10   0   6    10556.90     9428.54    181.50 o
  -9   0   6     1938.24     1585.53     57.60 o
  -8   0   6     3090.49     3353.05     70.11 o
  -7   0   6    19354.93    18823.79    330.31 o
  -6   0   6    19072.88    19556.42    408.82 o
  -5   0   6    31526.79    31504.93    877.40 o
  -4   0   6     1013.66      970.97     84.14 o
  -3   0   6     5105.99     5425.55    196.59 o
  -2   0   6    12646.61    12742.41    306.55 o
  -1   0   6     1738.18     2107.39    157.59 o
   1   0   6     4980.10     5562.16    161.47 o
   2   0   6    27103.47    25875.78    537.66 o
   3   0   6    21751.83    22149.56    391.40 o
   4   0   6    47186.64    43680.46    760.65 o
   5   0   6     2733.63     3016.59     70.49 o
   6   0   6    21030.45    22645.24    360.42 o
   7   0   6    10577.40     9845.77    200.42 o
   8   0   6     5571.61     5735.81    118.00 o
   9   0   6    19124.53    17973.63    281.81 o
  10   0   6    20642.37    20019.86    268.34 o
  11   0   6     2133.61     2104.96     58.00 o
  12   0   6     7072.13     7751.25    146.52 o
  13   0   6    12964.93    12721.04    219.47 o
  14   0   6     5253.28     5267.46    129.45 o
  15   0   6    30815.43    30906.37    666.18 o
  16   0   6    20531.63    21334.30    528.95 o
  17   0   6     4947.41     4670.59    236.38 o
  18   0   6     7248.77     7855.09    322.15 o
  19   0   6      260.37      391.40     67.65 o
  20   0   6     2358.01     2643.25    139.94 o
 -23   1   6     7242.99     7202.26    226.31 o
 -22   1   6     5166.68     5690.41    136.39 o
 -21   1   6     4650.99     4746.49    153.60 o
 -20   1   6    24282.25    25658.77    445.63 o
 -19   1   6       85.50       66.17     21.25 o
 -18   1   6    10789.17    11480.93    161.37 o
 -17   1   6      791.69      752.07     30.58 o
 -16   1   6      161.52      188.24     22.58 o
 -15   1   6    14384.70    14561.42    166.23 o
 -14   1   6     4594.80     4396.98     61.06 o
 -13   1   6       69.95       75.35     15.42 o
 -12   1   6     8189.09     8285.40    100.67 o
 -11   1   6     2949.63     2899.84     46.64 o
 -10   1   6     1878.51     1795.45     40.78 o
  -9   1   6    61652.69    63232.17    769.82 o
  -8   1   6      484.13      558.01     20.05 o
  -7   1   6    52470.57    56467.90    609.78 o
  -6   1   6    33745.97    33406.09    423.96 o
  -5   1   6     4533.84     5750.53    103.06 o
  -4   1   6    78402.70    75234.27   1387.64 o
  -3   1   6     2718.33     3173.75    108.83 o
  -2   1   6     7004.22     6342.41    119.22 o
  -1   1   6    25331.54    26904.42    481.05 o
   0   1   6      854.82     1087.60     29.60 o
   1   1   6    35283.22    35917.63    558.81 o
   2   1   6     8174.62     7719.07    119.69 o
   3   1   6       19.60       17.40     12.31 o
   4   1   6     2858.35     2876.90     49.59 o
   5   1   6    22518.60    21703.96    250.95 o
   6   1   6    12771.28    12620.31    146.28 o
   7   1   6    12126.59    10889.82    155.43 o
   8   1   6       38.20       24.29     11.34 o
   9   1   6     3159.55     2934.05     45.17 o
  10   1   6    12009.66    11487.22    110.33 o
  11   1   6       12.53       94.37     15.13 o
  12   1   6    27825.51    28237.44    332.70 o
  13   1   6     6107.35     5949.81     92.07 o
  14   1   6      530.19      588.71     31.35 o
  15   1   6     6103.26     5836.44    107.21 o
  16   1   6      684.34      800.17     55.39 o
  17   1   6     7600.66     7136.52    217.37 o
  18   1   6      734.25      845.83     55.87 o
  19   1   6       46.70       59.05     31.18 o
  20   1   6      389.40      445.96     53.21 o
 -23   2   6     4472.29     4708.31    163.92 o
 -22   2   6     1506.10     1633.24     66.54 o
 -21   2   6     4564.50     4834.74    119.11 o
 -20   2   6     3693.13     4274.54    145.25 o
 -19   2   6       43.13       16.12     21.04 o
 -18   2   6     1083.20      914.72     53.89 o
 -17   2   6     5988.14     5769.10     87.97 o
 -16   2   6        8.02       50.18     20.40 o
 -15   2   6     9545.58     9281.45    113.95 o
 -14   2   6     2708.80     2750.79     44.61 o
 -13   2   6      545.48      558.09     22.89 o
 -12   2   6    37413.90    35758.56    406.07 o
 -11   2   6       42.18       86.77     14.23 o
 -10   2   6    44138.17    42911.46    659.28 o
  -9   2   6     4407.97     4056.13     66.08 o
  -8   2   6      476.30      520.03     20.41 o
  -7   2   6    11493.72    10152.35    138.79 o
  -6   2   6    22416.10    22260.30    280.11 o
  -5   2   6    20829.15    20891.50    334.61 o
  -4   2   6    12511.69    13280.98    337.40 o
  -3   2   6    25697.07    25919.81    548.71 o
  -2   2   6    14304.61    14303.60    228.33 o
  -1   2   6   144233.64   152958.50   2231.34 o
   0   2   6      564.76      708.73     19.69 o
   1   2   6    98947.13   102400.05   1493.32 o
   2   2   6    74731.81    71844.67    987.20 o
   3   2   6      650.83      827.63     26.11 o
   4   2   6    66997.88    64675.76    830.52 o
   5   2   6      124.46      264.53     15.47 o
   6   2   6     5500.56     5255.22     68.30 o
   7   2   6     8462.05     7970.25    118.09 o
   8   2   6    12867.01    13263.38    158.89 o
   9   2   6     7260.43     6656.40     83.59 o
  10   2   6     5747.15     5432.79     65.80 o
  11   2   6     9381.13     9119.46    107.77 o
  12   2   6     1461.12     1349.07     39.72 o
  13   2   6    13043.94    12712.04    164.80 o
  14   2   6      146.72      128.15     24.35 o
  15   2   6    11658.88    11226.45    205.04 o
  16   2   6     5126.44     5564.34    137.18 o
  17   2   6     2893.59     2865.48    125.28 o
  18   2   6    10371.64    10593.08    313.55 o
  19   2   6       76.08       78.50     35.63 o
  20   2   6     4910.30     4726.70    161.81 o
 -23   3   6     8306.36     7558.84    395.30 o
 -22   3   6      632.65      952.60     56.37 o
 -21   3   6     3027.05     2818.63     86.24 o
 -20   3   6    10674.25    11640.53    196.60 o
 -19   3   6       23.61       38.74     21.61 o
 -18   3   6     9345.05     9648.20    144.58 o
 -17   3   6       63.11       72.44     24.54 o
 -16   3   6     3720.72     3650.49     64.98 o
 -15   3   6     6597.76     6718.21     94.70 o
 -14   3   6     6951.33     6949.25     94.59 o
 -13   3   6     7617.44     7696.97     97.92 o
 -12   3   6     5305.57     4701.74     69.15 o
 -11   3   6      275.60      332.09     18.65 o
 -10   3   6     1750.35     1721.32     35.30 o
  -9   3   6    35664.48    35113.54    492.27 o
  -8   3   6      631.80      620.31     23.00 o
  -7   3   6    41379.71    44991.28    590.56 o
  -6   3   6    61734.70    62177.53    702.63 o
  -5   3   6      101.97      564.57     23.39 o
  -4   3   6    34547.11    33280.78    450.65 o
  -3   3   6     4635.05     4736.91     89.54 o
  -2   3   6     3144.26     2579.60     50.81 o
  -1   3   6    10802.72    10677.24    163.63 o
   0   3   6     9174.38     8665.77    134.98 o
   1   3   6    17074.04    16257.68    233.91 o
   2   3   6     8157.82     7784.17    112.76 o
   3   3   6     7872.59     8238.36    131.95 o
   4   3   6     6738.69     7056.89     93.69 o
   5   3   6    42442.13    43731.00    510.58 o
   6   3   6     1489.46     1528.08     35.83 o
   7   3   6    39121.30    37944.81    429.13 o
   8   3   6     1147.52     1222.13     27.30 o
   9   3   6     5291.37     5145.20     66.14 o
  10   3   6    14783.78    14353.65    135.07 o
  11   3   6      159.59      200.63     18.19 o
  12   3   6    15119.09    14933.61    202.48 o
  13   3   6     2677.16     2449.17     60.32 o
  14   3   6     3664.23     3554.56     85.20 o
  15   3   6     8089.71     8277.16    160.04 o
  16   3   6     3307.19     3634.51    113.41 o
  17   3   6     4207.51     4131.44    174.26 o
  18   3   6      360.50      422.27     45.79 o
  19   3   6     1072.96     1001.48     60.08 o
  20   3   6       94.46       42.38     34.36 o
 -22   4   6      228.74      137.46     35.81 o
 -21   4   6      917.99     1113.65     58.92 o
 -20   4   6        8.60       12.14     23.92 o
 -19   4   6     4132.47     3762.09     87.09 o
 -18   4   6       29.99       88.91     23.09 o
 -17   4   6    12727.54    13185.84    236.43 o
 -16   4   6        3.89       88.90     23.07 o
 -15   4   6    15527.59    15723.10    212.40 o
 -14   4   6    10047.79     9971.29    143.68 o
 -13   4   6     5149.76     5391.77     74.26 o
 -12   4   6    24748.26    23768.80    262.38 o
 -11   4   6      951.55     1190.62     29.84 o
 -10   4   6    43541.37    42889.19    549.72 o
  -9   4   6      628.01      564.97     26.13 o
  -8   4   6      470.48      691.95     23.52 o
  -7   4   6     5085.29     4719.06     73.59 o
  -6   4   6      131.15      237.29     15.02 o
  -5   4   6      725.11     1069.33     22.14 o
  -4   4   6     1890.77     2097.99     35.32 o
  -3   4   6    36107.25    36838.59    477.85 o
  -2   4   6     6862.36     7275.61    105.26 o
  -1   4   6    27495.03    26063.26    387.09 o
   0   4   6       87.90       74.52     13.86 o
   1   4   6    19646.58    19644.31    269.38 o
   2   4   6    19185.34    17877.60    250.38 o
   3   4   6     1828.46     2105.24     35.48 o
   4   4   6    45583.50    44249.63    517.02 o
   5   4   6     6071.12     6475.08     95.94 o
   6   4   6    12745.16    12922.41    189.63 o
   7   4   6    13869.12    13813.89    159.07 o
   8   4   6     1936.47     2418.26     36.95 o
   9   4   6     2085.51     1846.76     34.34 o
  10   4   6     1587.82     1751.70     36.87 o
  11   4   6     3325.78     3182.45     53.50 o
  12   4   6       70.90       69.60     23.32 o
  13   4   6    19407.66    18357.00    249.24 o
  14   4   6       31.14       38.17     27.43 o
  15   4   6    16321.37    16266.09    311.67 o
  16   4   6      253.00      389.14     51.56 o
  17   4   6     7213.48     6902.92    206.86 o
  18   4   6     4516.35     4853.14    151.44 o
  19   4   6       97.28      117.33     31.62 o
 -22   5   6     1077.08     1375.94    185.81 o
 -21   5   6     1126.35     1101.94     52.95 o
 -20   5   6     5500.03     5301.81    112.07 o
 -19   5   6      479.51      514.10     36.58 o
 -18   5   6     3503.88     3752.43     71.61 o
 -17   5   6    11475.32    11241.80    165.32 o
 -16   5   6      984.98      902.93     37.76 o
 -15   5   6     2671.34     2564.54     67.29 o
 -14   5   6     4312.74     4276.65     72.43 o
 -13   5   6      531.21      573.53     26.93 o
 -12   5   6     3763.38     3520.85     55.26 o
 -11   5   6     1386.78     1570.37     38.10 o
 -10   5   6     1236.61     1181.72     29.34 o
  -9   5   6    13688.17    13717.66    226.99 o
  -8   5   6     4897.09     4625.54     80.31 o
  -7   5   6     2498.54     2472.12     45.61 o
  -6   5   6    10293.96     9906.52    139.71 o
  -5   5   6     7313.44     7991.58    113.01 o
  -4   5   6    11200.32     9949.43    119.18 o
  -3   5   6    18370.07    19833.77    227.42 o
  -2   5   6     4889.52     4649.99     67.94 o
  -1   5   6     7783.85     8091.36    101.65 o
   0   5   6      457.63      586.99     19.02 o
   1   5   6     4936.74     4673.74     65.46 o
   2   5   6     1010.93      804.28     21.43 o
   3   5   6     2049.57     1918.08     34.91 o
   4   5   6    10726.13    11351.13    163.24 o
   5   5   6     7369.58     7861.67    126.37 o
   6   5   6     8086.18     7825.74    105.80 o
   7   5   6    11100.83    11180.76    135.83 o
   8   5   6    10551.92    10797.89    127.74 o
   9   5   6     6415.40     6468.25     67.75 o
  10   5   6    12364.08    12216.82    129.20 o
  11   5   6      290.92      299.65     27.21 o
  12   5   6     2454.07     2545.77     61.64 o
  13   5   6     1245.06     1062.65     43.36 o
  14   5   6     2804.80     2841.37    110.93 o
  15   5   6       42.37       15.39     36.64 o
  16   5   6       68.00       11.51     39.15 o
  17   5   6      657.31      642.77     66.00 o
  18   5   6     3787.46     3708.21    125.05 o
  19   5   6       48.21       17.69     30.32 o
 -22   6   6     1014.10     1020.96     74.46 o
 -21   6   6        4.73      -13.85     31.33 o
 -20   6   6      294.22      309.02     37.09 o
 -19   6   6     1062.75     1195.85     60.45 o
 -18   6   6      110.15      122.41     28.69 o
 -17   6   6     1482.03     1650.91     48.72 o
 -16   6   6     1975.74     2087.46     55.62 o
 -15   6   6     2531.08     2571.61     89.96 o
 -14   6   6     7526.76     8059.98    125.50 o
 -13   6   6     7137.85     6983.94     98.86 o
 -12   6   6     9106.01     9150.20    124.64 o
 -11   6   6     4407.62     4622.25     69.25 o
 -10   6   6    16436.04    16283.66    206.15 o
  -9   6   6     2574.48     2688.11     52.72 o
  -8   6   6    13776.09    14278.73    175.07 o
  -7   6   6       90.63       76.16     17.84 o
  -6   6   6     1662.94     1725.50     36.52 o
  -5   6   6        8.21       18.98     13.57 o
  -4   6   6      162.18      274.22     16.26 o
  -3   6   6    37212.34    40802.39    557.78 o
  -2   6   6       34.98       93.22     11.72 o
  -1   6   6    14307.42    15318.46    174.16 o
   0   6   6    10859.98    10729.35    125.14 o
   1   6   6    10651.75    10498.36    131.89 o
   2   6   6     6987.34     7100.08    103.11 o
   3   6   6    15829.95    16770.11    218.32 o
   4   6   6     7472.70     7027.01     95.80 o
   5   6   6      668.24      597.99     19.15 o
   6   6   6     4184.96     4021.36     56.23 o
   7   6   6     2181.46     2022.40     37.56 o
   8   6   6       11.53       33.21     11.84 o
   9   6   6      620.25      663.84     19.95 o
  10   6   6      521.23      521.83     22.21 o
  11   6   6     1415.77     1356.35     59.21 o
  12   6   6      430.09      484.24     34.75 o
  13   6   6     4303.19     4220.31     92.07 o
  14   6   6      114.83       86.15     34.11 o
  15   6   6     2900.32     3033.03     95.33 o
  16   6   6     3156.53     3428.63    119.44 o
  17   6   6     2254.30     2476.87    109.77 o
  18   6   6     4567.41     4714.21    123.71 o
  19   6   6     1831.84     1561.16     97.25 o
 -21   7   6      145.91      101.19     41.44 o
 -20   7   6     1917.87     2092.33     78.36 o
 -19   7   6     2938.25     2621.32     66.17 o
 -18   7   6     2663.13     2848.53     72.33 o
 -17   7   6    11970.90    11696.81    169.55 o
 -16   7   6     3585.01     3795.64     79.42 o
 -15   7   6     1160.31     1134.06     42.43 o
 -14   7   6      404.64      427.69     28.70 o
 -13   7   6      993.89     1227.30     46.41 o
 -12   7   6       32.83       57.65     19.74 o
 -11   7   6      755.82      848.18     30.72 o
 -10   7   6     3807.64     3441.34     60.38 o
  -9   7   6     5690.38     6139.39     92.18 o
  -8   7   6     1529.67     1407.41     35.45 o
  -7   7   6     1107.00     1213.55     32.20 o
  -6   7   6    19151.25    18357.70    295.91 o
  -5   7   6    11468.69    12342.29    182.78 o
  -4   7   6    10959.11    10612.26    150.05 o
  -3   7   6      704.73      527.24     20.73 o
  -2   7   6     6646.27     6781.94     99.22 o
  -1   7   6     2571.94     2299.92     40.83 o
   0   7   6     2264.20     2853.73     46.90 o
   1   7   6     1946.99     2221.65     40.39 o
   2   7   6      170.28      261.92     15.79 o
   3   7   6     2207.54     2495.06     50.27 o
   4   7   6     1132.99     1010.05     24.65 o
   5   7   6       28.76       68.06     12.84 o
   6   7   6     3722.99     3434.32     50.31 o
   7   7   6     7029.31     6979.67     77.97 o
   8   7   6     9971.65     9442.92    109.15 o
   9   7   6    10107.52     9955.34    118.27 o
  10   7   6    17385.52    18488.89    231.75 o
  11   7   6     2251.88     2316.30     58.34 o
  12   7   6     2752.19     2771.64     65.84 o
  13   7   6     9049.22     8719.46    168.39 o
  14   7   6      123.41      153.93     40.19 o
  15   7   6      447.02      376.07     50.10 o
  16   7   6      531.15      533.55     55.99 o
  17   7   6      203.63      180.91     36.61 o
  18   7   6     1379.97     1170.22     56.13 o
 -21   8   6        9.53       47.40     48.64 o
 -20   8   6       14.32       23.13     33.50 o
 -19   8   6      452.00      592.02     67.40 o
 -18   8   6      601.97      709.94     38.44 o
 -17   8   6       95.18      146.59     29.84 o
 -16   8   6     4072.71     4091.73     84.85 o
 -15   8   6      584.80      528.49     33.74 o
 -14   8   6     4029.92     3961.48     76.42 o
 -13   8   6     8162.64     8111.39    125.57 o
 -12   8   6     4488.54     4406.60     79.96 o
 -11   8   6     6911.66     6969.14    103.82 o
 -10   8   6       28.38       59.51     17.98 o
  -9   8   6     2622.32     2572.63     50.21 o
  -8   8   6      942.21     1051.56     37.27 o
  -7   8   6      697.34      845.81     27.27 o
  -6   8   6      762.75      685.22     24.97 o
  -5   8   6     2856.42     3307.59     51.66 o
  -4   8   6     1223.12     1029.78     36.13 o
  -3   8   6     3525.19     4216.78     94.08 o
  -2   8   6    13711.65    13664.06    182.48 o
  -1   8   6      360.59      481.76     19.83 o
   0   8   6     9974.50     9452.20    130.15 o
   1   8   6     3341.28     3488.21     53.72 o
   2   8   6     5212.41     5534.12     72.17 o
   3   8   6     2500.71     2433.70     36.89 o
   4   8   6      792.28      927.07     23.94 o
   5   8   6     5427.46     5579.75     70.43 o
   6   8   6     3478.46     3523.79     52.51 o
   7   8   6     1850.05     1850.87     52.08 o
   8   8   6      782.32      750.33     26.54 o
   9   8   6      512.81      468.09     24.39 o
  10   8   6       74.68       51.20     23.13 o
  11   8   6     2990.64     3093.57     66.52 o
  12   8   6     3103.13     3017.96     83.51 o
  13   8   6       81.34       68.74     39.17 o
  14   8   6     2634.72     2797.75    151.29 o
  15   8   6      140.88      129.83     49.97 o
  16   8   6     1530.29     1485.72     96.77 o
  17   8   6       63.70       58.32     30.04 o
  18   8   6     3000.64     2947.11    115.96 o
 -20   9   6      785.07      809.69     61.88 o
 -19   9   6     3279.02     3445.70     99.04 o
 -18   9   6      576.71      630.09     68.37 o
 -17   9   6     5489.32     5353.91    118.88 o
 -16   9   6    14219.24    14219.09    261.97 o
 -15   9   6       48.38       71.00     25.45 o
 -14   9   6     4345.43     4367.30     83.95 o
 -13   9   6     4800.67     5093.93     91.82 o
 -12   9   6     2480.48     2631.27     74.92 o
 -11   9   6     4919.75     5081.82     97.25 o
 -10   9   6      383.18      446.59     25.05 o
  -9   9   6       22.16       88.05     18.39 o
  -8   9   6     1471.27     1309.07     36.06 o
  -7   9   6     3524.17     3518.37     61.51 o
  -6   9   6     1328.99     1172.32     39.36 o
  -5   9   6     8886.41     8908.57    119.29 o
  -4   9   6     3690.04     3920.19     64.00 o
  -3   9   6    24555.87    25596.50    355.76 o
  -2   9   6     6709.74     6381.87     86.90 o
  -1   9   6       70.81      132.24     15.80 o
   0   9   6     7712.86     7570.49    103.84 o
   1   9   6     2372.12     2307.00     41.94 o
   2   9   6     4444.51     4034.79     63.51 o
   3   9   6     4803.78     4845.18     77.63 o
   4   9   6      284.33      255.04     15.93 o
   5   9   6     2440.65     2323.23     52.48 o
   6   9   6     3754.81     3654.81     58.77 o
   7   9   6     6286.06     6132.90     89.01 o
   8   9   6     9214.96     9349.57    140.73 o
   9   9   6     3966.45     3881.38     79.15 o
  10   9   6     1278.73     1413.77     47.86 o
  11   9   6    16422.10    15680.76    252.18 o
  12   9   6       58.48       91.07     33.87 o
  13   9   6     1335.92     1234.36     68.37 o
  14   9   6       18.72       16.36     47.07 o
  15   9   6       14.34      -43.49     43.49 o
  16   9   6      103.99      101.42     37.72 o
  17   9   6      867.70      792.90     43.74 o
 -20  10   6       10.70       12.69     39.37 o
 -19  10   6        0.39       38.66     32.21 o
 -18  10   6     5676.26     5956.93    142.10 o
 -17  10   6       26.31      103.14     45.66 o
 -16  10   6    18498.72    18616.21    391.12 o
 -15  10   6       58.07       88.25     30.85 o
 -14  10   6     4247.09     3973.91     79.50 o
 -13  10   6     4797.42     4864.02     93.10 o
 -12  10   6        6.24       48.96     21.86 o
 -11  10   6     4558.03     4629.07     79.49 o
 -10  10   6      355.67      425.50     30.07 o
  -9  10   6      109.42      136.75     19.89 o
  -8  10   6      275.07      309.32     21.91 o
  -7  10   6     1180.20     1150.88     36.53 o
  -6  10   6     3581.57     3846.19     62.73 o
  -5  10   6     4274.32     4174.24     65.71 o
  -4  10   6      182.68      159.75     18.09 o
  -3  10   6     1596.22     1547.97     36.81 o
  -2  10   6     8029.82     7428.80    104.40 o
  -1  10   6     2142.12     2045.31     41.00 o
   0  10   6    22226.91    21623.77    249.43 o
   1  10   6      287.03      339.19     19.20 o
   2  10   6       88.19      150.00     16.42 o
   3  10   6    13265.67    13246.38    154.78 o
   4  10   6      189.63      256.96     18.99 o
   5  10   6     7728.59     7676.48    138.31 o
   6  10   6      712.74      724.70     32.14 o
   7  10   6      139.01      133.68     25.82 o
   8  10   6     1635.85     1694.71     70.87 o
   9  10   6     1708.40     1690.36     60.43 o
  10  10   6      122.99       69.64     34.92 o
  11  10   6      163.52      160.82     33.93 o
  12  10   6     3334.97     3400.91    100.76 o
  13  10   6     2862.94     2838.42    121.83 o
  14  10   6     5422.00     5764.49    177.61 o
  15  10   6      474.22      595.29     59.18 o
  16  10   6     3044.99     3058.32     94.69 o
  17  10   6     3633.76     3434.61    152.03 o
 -19  11   6     2359.38     2535.25    112.79 o
 -18  11   6     1190.21     1250.05     58.79 o
 -17  11   6       26.52        1.37     39.77 o
 -16  11   6      618.13      690.69     62.02 o
 -15  11   6     1946.98     1890.15     64.91 o
 -14  11   6    16659.46    16651.00    264.79 o
 -13  11   6     4150.11     4068.08     79.61 o
 -12  11   6     6720.91     6689.07    107.28 o
 -11  11   6      741.90      775.43     35.71 o
 -10  11   6      763.08      744.86     36.30 o
  -9  11   6     2528.80     2824.28     58.67 o
  -8  11   6     2153.18     2159.58     50.90 o
  -7  11   6     2803.15     2852.53     52.83 o
  -6  11   6     1055.86     1020.24     38.17 o
  -5  11   6    19110.55    18946.11    232.79 o
  -4  11   6       62.71      173.85     19.79 o
  -3  11   6    15142.22    15682.11    202.14 o
  -2  11   6       22.56       53.31     17.96 o
  -1  11   6       21.14       48.71     17.24 o
   0  11   6    35291.25    34759.65    439.51 o
   1  11   6    16227.71    15813.52    188.99 o
   2  11   6    10922.45    10725.78    144.50 o
   3  11   6     4205.28     3873.18     64.52 o
   4  11   6     4329.30     4152.83     79.11 o
   5  11   6     1323.17     1237.56     64.38 o
   6  11   6     9696.09     9643.94    151.37 o
   7  11   6       27.41       57.16     26.86 o
   8  11   6     6207.66     6380.62    138.56 o
   9  11   6     5529.02     5372.28    124.22 o
  10  11   6     1372.34     1292.56     92.61 o
  11  11   6    17580.18    16850.87    296.86 o
  12  11   6     2184.20     2117.65     96.63 o
  13  11   6     3986.26     3941.73    141.20 o
  14  11   6       28.05       25.13     52.82 o
  15  11   6     2984.14     2850.75     92.49 o
  16  11   6      263.72      284.01     46.29 o
 -18  12   6     1745.64     1952.66     86.17 o
 -17  12   6     1989.77     2136.64    102.31 o
 -16  12   6     7826.29     8229.54    269.75 o
 -15  12   6      197.59      183.00     42.65 o
 -14  12   6       43.32       58.43     36.27 o
 -13  12   6    12850.01    12471.40    229.35 o
 -12  12   6      345.67      425.78     36.31 o
 -11  12   6    22019.13    21915.15    313.94 o
 -10  12   6      169.34      247.15     26.16 o
  -9  12   6      655.30      738.13     34.33 o
  -8  12   6     4160.20     4133.28     75.55 o
  -7  12   6     6310.98     6178.26     96.44 o
  -6  12   6      766.17      806.23     33.24 o
  -5  12   6     3807.47     3840.69     70.30 o
  -4  12   6      757.45      802.15     33.71 o
  -3  12   6       95.85      160.28     20.39 o
  -2  12   6    13941.62    14017.33    183.99 o
  -1  12   6     1340.38     1408.43     38.58 o
   0  12   6     2316.38     2364.13     50.91 o
   1  12   6     1033.00     1100.39     38.91 o
   2  12   6     2071.29     2110.14     61.20 o
   3  12   6      502.10      477.65     33.54 o
   4  12   6     9426.64     9315.80    164.41 o
   5  12   6      674.98      658.08     39.02 o
   6  12   6     3017.42     3212.17     80.84 o
   7  12   6       16.15       38.11     33.10 o
   8  12   6     3952.84     3988.80    103.01 o
   9  12   6     1517.11     1583.45     70.50 o
  10  12   6     7096.91     6825.79    144.96 o
  11  12   6      549.00      435.91     54.93 o
  12  12   6      284.54      321.81     50.68 o
  13  12   6     6924.04     6711.35    193.95 o
  14  12   6     3105.01     3243.53    100.47 o
  15  12   6      578.63      663.80     69.78 o
 -17  13   6      122.50      109.87     44.63 o
 -16  13   6     1124.03     1080.93     54.62 o
 -15  13   6      596.59      790.55     68.25 o
 -14  13   6     2619.87     2775.32     96.70 o
 -13  13   6      924.24      955.78     76.30 o
 -12  13   6     1037.35      922.54     53.74 o
 -11  13   6     3957.56     4157.48    107.17 o
 -10  13   6     6482.49     6811.22    162.91 o
  -9  13   6     8178.33     8430.73    157.54 o
  -8  13   6     2310.93     2226.22     73.15 o
  -7  13   6       71.67      140.53     24.52 o
  -6  13   6       19.65       25.68     20.78 o
  -5  13   6     4225.93     4311.25     76.50 o
  -4  13   6     9997.82     9895.45    140.93 o
  -3  13   6     5429.30     5430.43     88.57 o
  -2  13   6     1833.32     1964.15     49.22 o
  -1  13   6     3647.94     3840.47     73.52 o
   0  13   6     4015.33     4239.37     93.60 o
   1  13   6     2559.89     2541.49     74.08 o
   2  13   6    10815.24    10774.02    195.88 o
   3  13   6      400.02      356.19     35.64 o
   4  13   6    14543.51    14406.58    280.50 o
   5  13   6      388.52      508.65     46.63 o
   6  13   6    27831.40    26890.10    479.78 o
   7  13   6     1287.63     1314.34     77.74 o
   8  13   6     4154.88     4363.69    114.38 o
   9  13   6     3422.66     3373.77     97.61 o
  10  13   6      363.38      353.31     46.94 o
  11  13   6     7232.19     6873.81    180.55 o
  12  13   6      153.63      157.96     47.04 o
  13  13   6      363.07      351.75     49.06 o
  14  13   6      183.07      209.97     44.38 o
 -16  14   6     3236.05     3262.33    130.31 o
 -15  14   6      524.09      581.61     48.56 o
 -14  14   6      806.01      791.90     57.65 o
 -13  14   6      657.75      684.47     55.18 o
 -12  14   6     1288.87     1424.20     71.29 o
 -11  14   6     2770.29     2776.70     91.46 o
 -10  14   6      525.91      565.21     43.58 o
  -9  14   6       67.07       97.98     32.70 o
  -8  14   6     7706.69     8000.09    167.34 o
  -7  14   6     7747.15     8013.71    190.41 o
  -6  14   6    10711.46    10876.91    188.71 o
  -5  14   6     1319.04     1417.92     57.56 o
  -4  14   6     1454.81     1361.84     56.58 o
  -3  14   6     2972.05     2848.09     76.96 o
  -2  14   6     7238.13     7153.38    139.46 o
  -1  14   6     1289.57     1383.58     58.58 o
   0  14   6     4403.68     4356.73     97.01 o
   1  14   6     9637.13     9484.16    188.15 o
   2  14   6      819.68      908.81     68.27 o
   3  14   6     8442.90     8284.28    180.99 o
   4  14   6     8025.76     8134.16    178.80 o
   5  14   6     6972.93     7051.75    219.19 o
   6  14   6       91.38       87.48     39.40 o
   7  14   6     3172.84     3196.88     95.11 o
   8  14   6     4276.50     4135.61    130.29 o
   9  14   6     7365.58     7185.92    186.04 o
  10  14   6     4324.18     4206.06    117.17 o
  11  14   6       12.84       40.31     39.68 o
  12  14   6       21.62       62.80     39.21 o
  13  14   6     3583.52     3685.55    135.17 o
 -15  15   6     1037.67     1137.83    130.88 o
 -14  15   6     3896.81     3920.93    151.39 o
 -13  15   6      432.52      484.75     44.58 o
 -12  15   6      165.23      246.11     63.80 o
 -11  15   6     8644.13     8458.23    180.99 o
 -10  15   6     8381.64     8392.12    250.64 o
  -9  15   6    12155.16    12344.79    264.84 o
  -8  15   6     7862.33     8222.74    194.37 o
  -7  15   6     1905.75     1992.79    112.08 o
  -6  15   6       48.43       23.71     30.97 o
  -5  15   6    11140.60    11117.01    201.84 o
  -4  15   6     4828.25     5022.91    112.70 o
  -3  15   6     4067.88     4524.11    105.15 o
  -2  15   6      632.52      798.03     63.73 o
  -1  15   6      743.29      796.58     58.17 o
   0  15   6      150.69      251.90     39.08 o
   1  15   6     2063.36     1927.88     76.09 o
   2  15   6       73.10      157.32     35.70 o
   3  15   6      685.50      570.84     48.12 o
   4  15   6     1309.64     1409.20     68.04 o
   5  15   6      293.69      366.54     40.38 o
   6  15   6     3666.43     4202.12    121.23 o
   7  15   6     5544.39     5835.53    148.47 o
   8  15   6      864.64     1030.20     56.46 o
   9  15   6      238.88      176.53     36.72 o
  10  15   6      432.36      441.21     46.65 o
  11  15   6     2965.20     2764.61    124.06 o
  12  15   6      125.58      143.69     46.24 o
 -13  16   6     1807.94     2047.16    101.16 o
 -12  16   6     1101.99     1216.56     72.95 o
 -11  16   6     2972.89     2825.25    103.57 o
 -10  16   6     1696.85     1686.44     72.75 o
  -9  16   6      845.85      927.10     59.11 o
  -8  16   6     3102.18     3071.94    100.86 o
  -7  16   6     7554.39     7638.07    200.78 o
  -6  16   6     3918.46     4280.26    123.27 o
  -5  16   6     7435.36     7467.74    179.52 o
  -4  16   6      532.50      559.28     52.89 o
  -3  16   6     2454.71     2384.08    136.60 o
  -2  16   6     1539.08     1480.42     67.88 o
  -1  16   6     5076.46     5080.70    126.10 o
   0  16   6      592.96      633.28     54.95 o
   1  16   6       11.00       25.06     39.77 o
   2  16   6     7626.54     8063.42    189.57 o
   3  16   6     3679.87     3746.66    113.56 o
   4  16   6     6266.59     6417.08    159.36 o
   5  16   6     1247.26     1339.48     68.53 o
   6  16   6      226.88      195.68     38.48 o
   7  16   6     1172.01     1255.21     75.66 o
   8  16   6     5519.22     5307.68    141.00 o
   9  16   6     4622.12     4353.40    158.32 o
  10  16   6     2623.21     2597.93    110.42 o
 -11  17   6     3099.07     2892.38    168.02 o
 -10  17   6     1444.31     1436.78     77.40 o
  -9  17   6     2492.26     2622.22    105.68 o
  -8  17   6     2225.93     2209.27     95.64 o
  -7  17   6      439.51      472.21     81.41 o
  -6  17   6       95.18      172.06     43.71 o
  -5  17   6     3425.79     3460.73    105.11 o
  -4  17   6     2188.33     2437.17     90.35 o
  -3  17   6     4550.16     4754.83    129.27 o
  -2  17   6      183.58      230.33     43.89 o
  -1  17   6      333.60      239.84     43.80 o
   0  17   6      708.70      724.09     55.03 o
   1  17   6      799.63      876.20     57.99 o
   2  17   6      879.55      985.94     69.73 o
   3  17   6        7.75      118.97     66.65 o
   4  17   6      570.97      700.72     56.24 o
   5  17   6     5159.78     5294.28    172.33 o
   6  17   6     5664.85     5900.15    208.87 o
   7  17   6     3188.60     3300.54    132.10 o
   8  17   6        5.20       54.91     39.96 o
  -8  18   6      331.01      322.07     50.57 o
  -7  18   6      219.50      316.69     57.02 o
  -6  18   6      350.78      436.43     57.21 o
  -5  18   6       10.88       -1.42     37.27 o
  -4  18   6      313.99      268.66     47.23 o
  -3  18   6      695.88      739.04     70.94 o
  -2  18   6      480.85      467.92     53.29 o
  -1  18   6     1572.61     1650.30    125.68 o
   0  18   6      318.31      242.85     45.92 o
   1  18   6       21.97       88.43     41.02 o
   2  18   6      133.72      128.11     41.16 o
   3  18   6      117.89      202.95     68.00 o
   4  18   6      644.60      830.67     83.10 o
   5  18   6        9.16       74.46     46.24 o
  -3  19   6      529.14      554.41    153.58 o
  -2  19   6       69.91      109.36     50.02 o
  -1  19   6     1379.93     1479.13    102.92 o
   0  19   6      651.70      745.35     75.55 o
   1  19   6      885.03      929.50    114.85 o
 -23   1   7       73.00       35.19     43.32 o
 -22   1   7      138.23       11.87     38.61 o
 -21   1   7       77.89      133.47     51.41 o
 -20   1   7      270.27      243.35     50.81 o
 -19   1   7        8.49       24.60     23.76 o
 -18   1   7      685.30      629.98     34.05 o
 -17   1   7       74.52       65.85     19.83 o
 -16   1   7     1792.67     1735.81     51.72 o
 -15   1   7      328.98      392.10     24.13 o
 -14   1   7      248.67      193.21     18.96 o
 -13   1   7       15.95        8.14     14.85 o
 -12   1   7      509.77      440.96     20.43 o
 -11   1   7       10.13       30.36     12.22 o
 -10   1   7     1290.28     1344.95     28.44 o
  -9   1   7    17812.85    19890.97    249.51 o
  -8   1   7     1026.58     1095.61     29.67 o
  -7   1   7       25.99       50.08     11.39 o
  -6   1   7       31.63       32.29     14.22 o
  -5   1   7     1358.85     1336.07     31.44 o
  -4   1   7     4046.33     4185.11     65.96 o
  -3   1   7     2950.62     3024.89     57.92 o
  -2   1   7       25.19       49.18      9.81 o
  -1   1   7     1446.33     1366.33     45.88 o
   0   1   7        8.47       39.85     13.07 o
   1   1   7      395.09      475.51     18.99 o
   2   1   7    19099.33    20557.78    276.69 o
   3   1   7      274.06      378.14     17.38 o
   4   1   7     3856.58     4143.99     81.73 o
   5   1   7     3517.23     3388.57     55.57 o
   6   1   7      135.23      230.78     16.98 o
   7   1   7     2742.15     2617.09     51.12 o
   8   1   7       15.46       32.34     19.24 o
   9   1   7     5366.47     5533.59     68.80 o
  10   1   7      626.34      624.75     20.70 o
  11   1   7     1204.52     1217.67     33.12 o
  12   1   7      341.37      335.51     22.34 o
  13   1   7      465.97      414.65     24.30 o
  14   1   7      203.92      213.32     25.75 o
  15   1   7       10.23      -11.38     24.76 o
  16   1   7     1201.48     1156.44     51.68 o
  17   1   7       66.95       45.74     34.84 o
  18   1   7     1326.02     1120.28     74.37 o
  19   1   7        4.02        5.75     26.32 o
 -23   2   7     2133.17     2342.44    120.87 o
 -22   2   7      313.16      418.20     45.19 o
 -21   2   7     4078.25     4126.96    127.97 o
 -20   2   7     1177.45     1260.12     95.30 o
 -19   2   7      306.04      289.85     28.14 o
 -18   2   7       96.95      120.04     25.52 o
 -17   2   7     6879.29     6963.44    101.14 o
 -16   2   7        8.20       -8.33     19.29 o
 -15   2   7      264.35      225.12     21.93 o
 -14   2   7      435.86      466.50     22.31 o
 -13   2   7     3898.76     3695.87     53.06 o
 -12   2   7     5068.61     5074.08     73.29 o
 -11   2   7     3521.85     3584.59     51.99 o
 -10   2   7    10594.71    11376.15    137.47 o
  -9   2   7     8205.34     8312.01    107.86 o
  -8   2   7      318.43      685.22     20.84 o
  -7   2   7     4532.90     4220.20     60.52 o
  -6   2   7    12367.98    12595.88    180.48 o
  -5   2   7     2221.19     2800.80     55.49 o
  -4   2   7     1792.64     1776.85     45.52 o
  -3   2   7       31.07       55.68     12.99 o
  -2   2   7     6958.58     7021.06    117.75 o
  -1   2   7     7933.03     9137.43    149.89 o
   0   2   7    19089.77    22359.59    327.71 o
   1   2   7    17445.96    17646.41    229.74 o
   2   2   7     3460.59     3282.05     51.49 o
   3   2   7     5087.73     5532.74     92.96 o
   4   2   7    11175.17    10983.07    144.67 o
   5   2   7     4856.66     5013.15     75.25 o
   6   2   7      396.58      420.59     20.72 o
   7   2   7      288.92      258.20     23.29 o
   8   2   7     5100.10     5113.39     80.56 o
   9   2   7     4714.34     4663.11     57.47 o
  10   2   7     2623.74     2559.74     40.96 o
  11   2   7     1303.54     1416.85     35.44 o
  12   2   7     2755.37     2655.81     48.47 o
  13   2   7      803.59      728.03     31.68 o
  14   2   7      462.55      492.23     30.53 o
  15   2   7      882.63      793.71     41.56 o
  16   2   7     2350.40     2360.44     70.26 o
  17   2   7       17.05       35.88     34.06 o
  18   2   7     3123.65     3087.93     95.15 o
  19   2   7      250.12      282.35     33.68 o
 -22   3   7        2.93       15.20     43.98 o
 -21   3   7      822.49      900.00     69.20 o
 -20   3   7      622.92      814.47     64.56 o
 -19   3   7     1439.59     1478.35     52.25 o
 -18   3   7     2725.61     2753.83     71.21 o
 -17   3   7      620.40      766.13     32.85 o
 -16   3   7      480.11      379.61     25.24 o
 -15   3   7     1330.90     1465.83     59.97 o
 -14   3   7      407.51      459.01     23.08 o
 -13   3   7     4366.33     4705.90     83.81 o
 -12   3   7     7964.06     7588.40     93.74 o
 -11   3   7      669.29      612.79     21.13 o
 -10   3   7     9761.94     9133.38    104.69 o
  -9   3   7    20487.46    20762.30    270.77 o
  -8   3   7      470.74      384.85     15.99 o
  -7   3   7      470.25      445.30     18.61 o
  -6   3   7    22340.20    23028.88    292.08 o
  -5   3   7     1470.39     1661.21     41.65 o
  -4   3   7    60327.99    62180.95    965.50 o
  -3   3   7     3820.26     4041.90     70.64 o
  -2   3   7     3017.92     3171.33     52.51 o
  -1   3   7    11032.25    10051.98    142.01 o
   0   3   7     1641.02     1659.27     33.71 o
   1   3   7    15996.38    15223.51    209.97 o
   2   3   7      228.87      357.37     19.95 o
   3   3   7     4442.79     4872.38     74.19 o
   4   3   7     2770.14     2536.65     45.05 o
   5   3   7    17339.83    16233.13    212.35 o
   6   3   7     1178.87      958.00     28.11 o
   7   3   7     9758.44     9403.65    149.09 o
   8   3   7        3.60       42.80     13.88 o
   9   3   7      271.49      396.40     17.73 o
  10   3   7     4421.97     4228.47     57.54 o
  11   3   7      376.19      461.85     23.79 o
  12   3   7     2093.27     2133.81     44.38 o
  13   3   7     2107.79     1987.42     62.76 o
  14   3   7       65.01       76.42     24.19 o
  15   3   7     5230.34     5277.79    103.15 o
  16   3   7     1860.80     1625.82     71.35 o
  17   3   7      745.94      801.66     57.46 o
  18   3   7      191.88      165.29     34.74 o
  19   3   7      414.85      390.53     35.24 o
 -22   4   7     1009.74      882.86     96.38 o
 -21   4   7     7266.17     7855.58    218.18 o
 -20   4   7       27.48       -5.19     41.77 o
 -19   4   7     1041.59     1004.33     71.27 o
 -18   4   7      393.25      433.68     32.28 o
 -17   4   7     4362.67     4494.27     94.26 o
 -16   4   7     1387.47     1323.93     37.86 o
 -15   4   7     4511.08     4501.53     73.65 o
 -14   4   7     1682.75     1825.42     44.40 o
 -13   4   7      903.12      856.20     26.67 o
 -12   4   7    27214.24    25999.08    310.66 o
 -11   4   7     3420.67     3367.01     56.74 o
 -10   4   7      626.17      572.87     19.69 o
  -9   4   7    14751.38    15922.39    187.51 o
  -8   4   7     8696.42     8698.37    119.43 o
  -7   4   7     5026.39     4437.99     74.62 o
  -6   4   7    16571.55    16616.49    216.06 o
  -5   4   7     2858.00     2741.80     47.84 o
  -4   4   7      121.42      189.29     17.45 o
  -3   4   7      139.58      113.15     13.99 o
  -2   4   7    29267.33    30573.40    409.80 o
  -1   4   7     1763.15     1530.75     32.27 o
   0   4   7     4052.04     4614.65     68.90 o
   1   4   7     2119.90     2021.89     40.13 o
   2   4   7    33784.86    33540.17    440.57 o
   3   4   7    10972.61    10907.96    167.05 o
   4   4   7    12592.19    12296.81    170.52 o
   5   4   7      890.87     1105.36     30.56 o
   6   4   7     6011.16     6391.75    103.02 o
   7   4   7     7591.37     6929.16     93.83 o
   8   4   7     3329.07     3205.66     45.80 o
   9   4   7    16758.69    16046.27    173.13 o
  10   4   7     1135.02     1175.57     36.33 o
  11   4   7       72.30       90.62     19.45 o
  12   4   7     2912.29     2700.63     52.90 o
  13   4   7      610.05      572.07     33.09 o
  14   4   7     1451.88     1182.37     56.60 o
  15   4   7     1084.83      975.60     52.31 o
  16   4   7      136.38      123.83     34.48 o
  17   4   7     3916.85     3971.42    115.65 o
  18   4   7     9561.73     9467.32    211.24 o
  19   4   7      528.85      497.57     48.58 o
 -22   5   7        4.05      -37.41     46.58 o
 -21   5   7      187.60      217.97     51.18 o
 -20   5   7     4872.28     5028.89    135.48 o
 -19   5   7     2149.41     2445.15    104.08 o
 -18   5   7     6553.29     6875.13    152.95 o
 -17   5   7     2136.99     2175.91     83.82 o
 -16   5   7        5.15        1.25     19.31 o
 -15   5   7    24171.43    24112.65    311.18 o
 -14   5   7     1382.19     1477.30     40.70 o
 -13   5   7    11723.91    11263.27    147.33 o
 -12   5   7     1116.90     1084.33     37.64 o
 -11   5   7      816.03      860.49     28.23 o
 -10   5   7     2143.06     1876.84     44.62 o
  -9   5   7    15972.84    15909.18    173.43 o
  -8   5   7     1954.02     1861.40     35.50 o
  -7   5   7      166.28      403.96     16.75 o
  -6   5   7    12255.78    12010.03    192.78 o
  -5   5   7    12175.54    13104.56    182.46 o
  -4   5   7    49127.09    49585.93    595.12 o
  -3   5   7     1530.88     1591.61     37.41 o
  -2   5   7    19979.26    20238.97    266.54 o
  -1   5   7    19252.49    18496.96    244.75 o
   0   5   7    11289.41    10929.22    144.55 o
   1   5   7    48219.81    46977.80    606.03 o
   2   5   7     3352.45     3094.98     53.76 o
   3   5   7      176.44      204.19     18.92 o
   4   5   7      181.88      430.99     21.49 o
   5   5   7    24829.93    24381.16    361.44 o
   6   5   7     4608.22     4297.75     74.67 o
   7   5   7    14594.90    13697.72    148.20 o
   8   5   7     2124.08     2384.54     42.54 o
   9   5   7      888.11      923.98     25.46 o
  10   5   7    16237.45    15813.16    173.44 o
  11   5   7     3264.82     3313.37     56.03 o
  12   5   7     9075.04     9116.67    122.74 o
  13   5   7       40.65       38.21     23.90 o
  14   5   7     1688.97     1701.06     68.39 o
  15   5   7     4142.37     4014.80     86.57 o
  16   5   7     7920.48     7578.99    173.80 o
  17   5   7     1625.50     1762.54     83.04 o
  18   5   7      725.60      674.97     47.91 o
  19   5   7      339.62      157.59     39.66 o
 -22   6   7      125.35      131.68     42.38 o
 -21   6   7     1538.82     1492.16     63.22 o
 -20   6   7      969.91      919.40     75.80 o
 -19   6   7      527.07      620.89     55.06 o
 -18   6   7     4205.40     4519.92     99.87 o
 -17   6   7    14609.39    14749.96    233.48 o
 -16   6   7      758.44      809.15     41.23 o
 -15   6   7     8238.46     8738.53    128.90 o
 -14   6   7     4808.54     4475.89     77.21 o
 -13   6   7      268.49      287.18     22.06 o
 -12   6   7    24218.39    23355.11    281.02 o
 -11   6   7       44.20       70.02     15.59 o
 -10   6   7    12835.57    12884.99    160.67 o
  -9   6   7     6154.82     6357.49     85.83 o
  -8   6   7      167.14       71.86     12.00 o
  -7   6   7    29151.26    29490.46    332.80 o
  -6   6   7      473.49      331.39     15.23 o
  -5   6   7    10916.50    10949.32    177.33 o
  -4   6   7       94.03       96.30     15.75 o
  -3   6   7    13494.26    13512.05    165.30 o
  -2   6   7    34043.17    34430.26    438.39 o
  -1   6   7    43208.00    44398.38    584.27 o
   0   6   7     5098.48     4971.13     76.96 o
   1   6   7     2557.88     2638.95     49.08 o
   2   6   7     4900.62     4721.73     75.48 o
   3   6   7     8408.76     8333.70    113.14 o
   4   6   7     9820.28     8927.45    126.64 o
   5   6   7     1236.07     1248.02     32.59 o
   6   6   7     1962.38     1727.36     37.28 o
   7   6   7    18755.63    17708.35    163.12 o
   8   6   7     2972.22     3036.14     41.59 o
   9   6   7    27141.33    26437.85    261.75 o
  10   6   7      205.22      309.33     21.98 o
  11   6   7     2248.02     2188.82     64.66 o
  12   6   7     8028.80     7902.69    122.35 o
  13   6   7     7387.82     7164.73    138.57 o
  14   6   7     2195.71     2122.45     59.90 o
  15   6   7      681.46      702.42     61.38 o
  16   6   7      245.83      331.88     37.51 o
  17   6   7       23.32        7.94     41.67 o
  18   6   7     4673.32     4747.96    128.35 o
 -21   7   7      371.05      392.80     48.58 o
 -20   7   7     5507.31     5431.13    166.82 o
 -19   7   7      403.55      533.07     57.09 o
 -18   7   7     9158.06     9431.89    268.50 o
 -17   7   7     1781.00     1770.53     77.15 o
 -16   7   7       22.35       24.76     24.83 o
 -15   7   7    21099.71    21063.07    322.74 o
 -14   7   7     1131.45     1003.33     34.96 o
 -13   7   7    22728.91    22330.55    303.95 o
 -12   7   7       84.69      148.76     19.73 o
 -11   7   7      473.74      386.83     24.21 o
 -10   7   7     1615.00     1610.94     40.79 o
  -9   7   7     3460.75     3300.01     61.65 o
  -8   7   7       89.86       57.40     13.71 o
  -7   7   7     1479.75     1758.92     29.52 o
  -6   7   7     3571.05     3253.38     46.54 o
  -5   7   7      265.41      252.85     13.88 o
  -4   7   7    39108.18    37218.03    508.34 o
  -3   7   7      991.41     1080.31     33.75 o
  -2   7   7     6413.11     6092.51    113.27 o
  -1   7   7     5809.11     4889.25     88.52 o
   0   7   7     3181.99     3473.55     63.61 o
   1   7   7    36321.97    34255.02    486.90 o
   2   7   7     5064.64     4842.40     70.44 o
   3   7   7     1460.95     1505.28     33.88 o
   4   7   7     1612.24     1640.05     38.66 o
   5   7   7     1224.52     1170.26     29.56 o
   6   7   7    10656.51    10847.33    118.43 o
   7   7   7    11705.42    10963.27    120.74 o
   8   7   7     1431.81     1344.28     34.03 o
   9   7   7     1824.98     1866.11     39.92 o
  10   7   7    26148.27    26293.92    285.86 o
  11   7   7     3413.03     3177.49     65.20 o
  12   7   7    24873.11    24220.37    312.53 o
  13   7   7       59.09       57.58     26.60 o
  14   7   7     1746.08     1664.99     76.45 o
  15   7   7     5807.67     5558.73    135.01 o
  16   7   7     9166.40     8590.84    181.57 o
  17   7   7     1214.68     1168.35     51.79 o
  18   7   7     1935.87     1594.97     62.92 o
 -21   8   7     1282.54     1213.46    102.19 o
 -20   8   7      201.08      214.77     46.66 o
 -19   8   7      851.73     1055.28     77.32 o
 -18   8   7     3193.71     3751.45    128.25 o
 -17   8   7     7744.53     8407.38    225.88 o
 -16   8   7     1214.06     1550.23     72.76 o
 -15   8   7    14230.84    15090.40    241.20 o
 -14   8   7     5003.51     4558.96    105.35 o
 -13   8   7       93.34       54.79     22.61 o
 -12   8   7    12361.26    11710.78    178.13 o
 -11   8   7     2046.14     2305.68     49.41 o
 -10   8   7    14111.93    13861.42    179.27 o
  -9   8   7     2152.78     2137.43     38.54 o
  -8   8   7       87.11      101.45     14.97 o
  -7   8   7    23280.69    22908.65    271.37 o
  -6   8   7     1019.09     1013.86     22.78 o
  -5   8   7     5926.42     5838.44     76.97 o
  -4   8   7     8762.30     9279.93    110.31 o
  -3   8   7     9650.56     9618.36    124.51 o
  -2   8   7    17978.05    18271.54    232.59 o
  -1   8   7    28077.39    28067.95    382.55 o
   0   8   7     9816.71    10106.85    148.82 o
   1   8   7     2247.44     2359.38     46.53 o
   2   8   7     5361.14     4958.72     73.92 o
   3   8   7      277.22      287.19     18.12 o
   4   8   7    18167.76    18040.97    191.67 o
   5   8   7      594.15      726.74     24.27 o
   6   8   7     1766.85     1776.55     35.15 o
   7   8   7    12443.43    11892.69    138.33 o
   8   8   7       71.76      133.24     19.47 o
   9   8   7     7864.59     7629.28     96.82 o
  10   8   7      208.89      221.86     23.57 o
  11   8   7      725.36      748.44     36.27 o
  12   8   7     6372.59     6280.68    106.59 o
  13   8   7     8912.22     8616.23    178.38 o
  14   8   7     8245.59     7733.12    190.92 o
  15   8   7     2540.54     2714.87     85.28 o
  16   8   7      856.66      795.43     46.43 o
  17   8   7      201.53      130.69     30.66 o
 -20   9   7     6385.87     6403.39    179.90 o
 -19   9   7       16.52       87.27     39.27 o
 -18   9   7    12655.53    12607.05    298.76 o
 -17   9   7     6879.25     7370.79    227.12 o
 -16   9   7     1402.99     1253.67     73.85 o
 -15   9   7    11315.64    11568.15    200.31 o
 -14   9   7      886.48      943.36     47.63 o
 -13   9   7    11876.05    11491.79    219.16 o
 -12   9   7     2057.42     2064.27     73.13 o
 -11   9   7       19.96       25.34     20.14 o
 -10   9   7     9225.20     9585.66    130.70 o
  -9   9   7     5767.74     5814.99     80.92 o
  -8   9   7       59.31       88.18     14.53 o
  -7   9   7     3543.00     3713.23     53.10 o
  -6   9   7    29086.01    27982.54    322.82 o
  -5   9   7      898.22     1173.70     32.57 o
  -4   9   7    50482.79    50649.71    553.44 o
  -3   9   7      844.20      963.75     24.09 o
  -2   9   7     7650.67     7475.35     95.01 o
  -1   9   7    14364.09    13941.19    191.62 o
   0   9   7       16.48      -17.09     17.09 o
   1   9   7    28118.50    26928.73    338.59 o
   2   9   7      933.80     1045.15     25.73 o
   3   9   7      248.55      259.08     16.16 o
   4   9   7      100.01      110.55     14.65 o
   5   9   7    15381.19    14971.48    155.28 o
   6   9   7      158.59      247.89     21.71 o
   7   9   7     5553.04     5188.04     79.09 o
   8   9   7     6600.99     6371.89     95.57 o
   9   9   7      533.75      505.66     33.40 o
  10   9   7     8481.00     8221.56    121.04 o
  11   9   7     3246.27     3146.30     70.41 o
  12   9   7     1211.76     1219.56     61.95 o
  13   9   7     1395.66     1220.31     84.84 o
  14   9   7      316.36      341.87     40.24 o
  15   9   7     2186.44     2345.13     75.95 o
  16   9   7       22.08      -15.73     26.65 o
  17   9   7     2425.80     2405.52    137.55 o
 -19  10   7       96.83      118.73     42.50 o
 -18  10   7      201.49      255.64     44.12 o
 -17  10   7     5053.04     5553.68    159.64 o
 -16  10   7      398.91      496.00     57.30 o
 -15  10   7     4039.95     4234.03    118.38 o
 -14  10   7     3845.27     3557.14     92.00 o
 -13  10   7       27.50       99.59     30.46 o
 -12  10   7    14972.32    13878.26    263.45 o
 -11  10   7      246.32      170.15     27.53 o
 -10  10   7     4536.77     4257.87     86.27 o
  -9  10   7     2524.05     2874.79     61.60 o
  -8  10   7      615.60      551.26     25.35 o
  -7  10   7    11684.13    11557.59    163.03 o
  -6  10   7       33.13       64.50     16.42 o
  -5  10   7     4001.89     3743.26     60.12 o
  -4  10   7     4032.36     4291.48     62.39 o
  -3  10   7     1822.80     2016.02     34.95 o
  -2  10   7      874.46      905.42     24.11 o
  -1  10   7      934.41     1024.70     24.98 o
   0  10   7     1164.19     1100.11     26.96 o
   1  10   7       57.68      138.00     15.92 o
   2  10   7    14421.55    13754.04    150.95 o
   3  10   7        4.39       71.93     14.83 o
   4  10   7    11115.14    10786.84    139.72 o
   5  10   7     4341.93     4339.83     76.86 o
   6  10   7     2254.46     2252.11     52.14 o
   7  10   7    11173.12    11222.93    153.99 o
   8  10   7       16.98       28.90     22.02 o
   9  10   7     3719.54     3763.66     81.78 o
  10  10   7       83.12       68.56     24.03 o
  11  10   7     2642.58     2658.69     66.15 o
  12  10   7       71.91       69.31     32.65 o
  13  10   7     1356.45     1238.85     61.76 o
  14  10   7     1212.30     1158.66     74.66 o
  15  10   7     7434.81     6937.94    150.16 o
  16  10   7      967.82      911.94     42.98 o
 -19  11   7      815.59     1040.64     81.60 o
 -18  11   7     5597.72     5669.80    168.93 o
 -17  11   7      812.94     1094.31    156.31 o
 -16  11   7      538.45      505.06     63.59 o
 -15  11   7     4572.50     4841.19    149.57 o
 -14  11   7      783.58      853.66     52.96 o
 -13  11   7     3495.25     3829.83    111.13 o
 -12  11   7     1955.99     1780.30     67.51 o
 -11  11   7      739.08      730.98     40.12 o
 -10  11   7     7679.30     7858.12    139.70 o
  -9  11   7     6435.24     6562.38    126.22 o
  -8  11   7     3758.21     3746.17     86.68 o
  -7  11   7     5332.40     5407.79    108.31 o
  -6  11   7     1985.10     1943.96     49.71 o
  -5  11   7    10667.10    11167.93    159.61 o
  -4  11   7    22167.96    22265.38    262.89 o
  -3  11   7     7996.63     8113.14    115.48 o
  -2  11   7    11101.04    11055.61    144.10 o
  -1  11   7    12979.56    12808.99    170.96 o
   0  11   7     1858.31     1899.92     55.93 o
   1  11   7    13992.95    13788.86    204.75 o
   2  11   7      673.93      688.48     36.90 o
   3  11   7       74.65      119.61     25.05 o
   4  11   7     4143.80     4092.45     88.27 o
   5  11   7      421.98      437.55     32.09 o
   6  11   7      471.94      421.73     31.34 o
   7  11   7     3228.46     3092.36     72.21 o
   8  11   7      627.79      738.00     40.95 o
   9  11   7     6408.87     6205.29    106.91 o
  10  11   7     5628.82     5849.20    112.46 o
  11  11   7     1596.59     1483.44     62.08 o
  12  11   7     8580.16     8654.62    208.82 o
  13  11   7     1651.80     1593.20     66.31 o
  14  11   7     1311.67     1270.57     57.73 o
  15  11   7     4475.38     4690.78    108.23 o
 -18  12   7      613.76      568.18     60.65 o
 -17  12   7      304.08      338.80     78.26 o
 -16  12   7      135.55      120.90     46.66 o
 -15  12   7      682.41      769.49     62.47 o
 -14  12   7     6387.10     5963.55    153.93 o
 -13  12   7     7307.79     7578.10    171.82 o
 -12  12   7     5553.02     5415.56    136.65 o
 -11  12   7     9625.72     9651.09    204.41 o
 -10  12   7    10005.04     9601.97    191.53 o
  -9  12   7     6330.64     6758.33    145.60 o
  -8  12   7     4038.05     3753.23     88.05 o
  -7  12   7     8423.57     8252.04    148.13 o
  -6  12   7      538.88      588.40     37.27 o
  -5  12   7    14476.85    14332.95    221.07 o
  -4  12   7     3667.82     3810.60     81.93 o
  -3  12   7     1764.28     2036.74     87.42 o
  -2  12   7     1400.94     1449.71     68.44 o
  -1  12   7     2234.64     2441.26     70.52 o
   0  12   7     9550.09     9498.86    183.64 o
   1  12   7      317.71      355.13     36.57 o
   2  12   7     6971.34     7016.39    135.06 o
   3  12   7      161.63      193.73     30.05 o
   4  12   7    11341.37    11240.32    206.77 o
   5  12   7      173.48      159.72     29.96 o
   6  12   7     2719.26     2706.55     87.24 o
   7  12   7     3775.97     3830.42     85.45 o
   8  12   7     2415.53     2492.13     77.00 o
   9  12   7     5091.23     4862.26    105.44 o
  10  12   7     1484.74     1341.43     57.26 o
  11  12   7      653.37      638.53     46.24 o
  12  12   7      420.02      361.85     40.28 o
  13  12   7     1732.47     1686.28     65.14 o
  14  12   7     1256.60     1152.12     49.75 o
 -17  13   7     6426.99     6696.74    213.83 o
 -16  13   7     6211.91     6216.38    208.87 o
 -15  13   7     3791.79     3875.64    118.58 o
 -14  13   7     3346.50     3401.61    105.55 o
 -13  13   7       26.67       45.74     40.33 o
 -12  13   7     3609.34     4074.94    117.91 o
 -11  13   7     1861.21     1992.85     79.57 o
 -10  13   7      421.00      440.87     43.37 o
  -9  13   7     3658.87     4071.29    104.73 o
  -8  13   7      100.48      114.33     35.38 o
  -7  13   7    12553.32    12643.84    260.91 o
  -6  13   7     2648.71     2460.91    127.65 o
  -5  13   7    12699.21    13287.73    242.57 o
  -4  13   7     2514.79     2638.29     75.86 o
  -3  13   7     7736.36     7928.97    144.25 o
  -2  13   7     2246.63     2481.34     70.53 o
  -1  13   7     2889.77     2798.08     86.61 o
   0  13   7     6748.09     6780.25    135.34 o
   1  13   7     1690.86     1702.56     70.71 o
   2  13   7     1798.05     1820.07    122.01 o
   3  13   7     2151.99     2253.11    106.29 o
   4  13   7      366.23      502.22     41.96 o
   5  13   7      126.78      112.90     36.92 o
   6  13   7      155.05      260.12     42.42 o
   7  13   7     4096.59     3914.78    112.57 o
   8  13   7      432.95      419.46     38.76 o
   9  13   7     7151.66     6725.17    154.21 o
  10  13   7     2977.62     2883.12     78.77 o
  11  13   7     3148.73     3212.94     92.72 o
  12  13   7     2590.33     2520.92     76.92 o
  13  13   7     1647.47     1644.02     58.75 o
 -16  14   7      896.65      898.56    142.90 o
 -15  14   7      682.46      785.69     71.67 o
 -14  14   7      896.24      804.74     57.09 o
 -13  14   7     1778.69     1847.56     83.35 o
 -12  14   7     5444.23     5384.53    131.09 o
 -11  14   7     5278.65     5427.00    132.67 o
 -10  14   7     1882.06     1978.35    119.72 o
  -9  14   7     6622.73     6689.83    144.18 o
  -8  14   7     4932.53     5074.32    119.68 o
  -7  14   7     6661.16     6673.46    163.33 o
  -6  14   7     6758.21     6778.86    183.23 o
  -5  14   7     6770.89     6498.64    170.25 o
  -4  14   7      603.43      643.52     47.38 o
  -3  14   7      453.94      535.96     44.27 o
  -2  14   7     1683.08     1665.76     66.50 o
  -1  14   7     3490.05     3407.09     92.66 o
   0  14   7     5635.85     6037.32    141.36 o
   1  14   7     8741.06     8745.96    193.71 o
   2  14   7    20115.15    20748.88    382.04 o
   3  14   7     8770.12     8256.18    208.83 o
   4  14   7      617.09      862.73     62.19 o
   5  14   7     9958.16     9586.04    261.19 o
   6  14   7     9596.76     9977.20    219.82 o
   7  14   7     1507.93     1549.18     88.77 o
   8  14   7     4744.49     4788.76    124.81 o
   9  14   7      708.14      712.04     43.17 o
  10  14   7       20.79       38.48     29.35 o
  11  14   7       32.57       47.19     29.16 o
  12  14   7      719.89      748.79     44.03 o
 -14  15   7     4201.52     4272.73    156.76 o
 -13  15   7        8.52        2.66     39.91 o
 -12  15   7     1574.99     1619.85    141.95 o
 -11  15   7      381.92      343.82     42.03 o
 -10  15   7       41.76       34.50     37.74 o
  -9  15   7        4.39      143.93     39.70 o
  -8  15   7      875.47      964.60     62.11 o
  -7  15   7     2142.34     2227.97    111.23 o
  -6  15   7      165.98      119.20     35.22 o
  -5  15   7     8966.96     9500.02    197.28 o
  -4  15   7       57.05       88.23     35.85 o
  -3  15   7     8852.98     8993.61    188.75 o
  -2  15   7     1403.61     1584.21     69.94 o
  -1  15   7     5570.13     5431.32    130.97 o
   0  15   7     2428.36     2410.53     85.44 o
   1  15   7      960.19     1009.64     57.27 o
   2  15   7     5331.62     5329.87    128.68 o
   3  15   7     2590.63     2533.21     88.75 o
   4  15   7      388.99      524.33     61.01 o
   5  15   7       19.50       54.61     45.03 o
   6  15   7      574.73      671.89     57.54 o
   7  15   7      288.68      294.15     37.58 o
   8  15   7     1099.81     1079.77     51.65 o
   9  15   7     2840.10     2755.97     75.39 o
  10  15   7      331.26      294.74     53.25 o
  11  15   7     3100.43     3186.08    120.15 o
 -13  16   7     2901.32     2836.57    194.98 o
 -12  16   7     1422.46     1368.74     86.17 o
 -11  16   7    11059.53    11122.80    252.34 o
 -10  16   7     5076.90     4831.52    135.76 o
  -9  16   7     7771.88     7878.52    194.74 o
  -8  16   7    10614.06    11113.67    262.13 o
  -7  16   7      297.95      408.64     46.47 o
  -6  16   7     5911.68     6237.98    155.63 o
  -5  16   7      130.85      141.56     41.94 o
  -4  16   7     1163.15      995.52     78.24 o
  -3  16   7      991.07     1043.39     71.68 o
  -2  16   7     3469.62     3658.93    121.50 o
  -1  16   7        8.74       24.27     41.22 o
   0  16   7     2289.13     2326.12    106.07 o
   1  16   7     7432.00     7409.15    189.53 o
   2  16   7     2219.64     2424.00     95.48 o
   3  16   7    20586.88    20541.72    436.90 o
   4  16   7     6431.68     6574.69    171.15 o
   5  16   7     8615.03     8282.15    229.02 o
   6  16   7     7114.73     7147.53    148.12 o
   7  16   7     1107.73      971.16     46.05 o
   8  16   7     5428.32     5209.82    110.55 o
   9  16   7       71.07       94.53     40.95 o
 -11  17   7      918.76     1250.99     90.66 o
 -10  17   7     3662.46     3773.16    143.93 o
  -9  17   7      721.34      770.86     61.33 o
  -8  17   7     8996.42     8984.90    234.51 o
  -7  17   7      284.86      366.05     49.33 o
  -6  17   7     3105.31     3095.54    103.92 o
  -5  17   7     5054.93     5195.56    143.69 o
  -4  17   7       16.36       53.18     44.90 o
  -3  17   7     5107.78     4984.51    140.51 o
  -2  17   7     1324.84     1265.53     80.08 o
  -1  17   7     2141.91     1909.84     84.02 o
   0  17   7     1866.65     2111.15     88.80 o
   1  17   7     1598.43     1643.58    152.07 o
   2  17   7     4478.10     4409.64    127.60 o
   3  17   7      528.59      580.11     55.65 o
   4  17   7       22.03      -24.79     30.95 o
   5  17   7     7698.80     7524.41    147.61 o
   6  17   7     5966.11     5793.50    128.35 o
   7  17   7     2445.60     2267.29    119.92 o
  -8  18   7    11669.37    12267.83    423.05 o
  -7  18   7        9.43       57.56     46.01 o
  -6  18   7     8459.08     8920.10    266.77 o
  -5  18   7      288.97      331.15     52.51 o
  -4  18   7      370.11      373.10     54.99 o
  -3  18   7      218.05      263.51     45.63 o
  -2  18   7     1200.84     1230.01     89.43 o
  -1  18   7      414.96      373.23     48.05 o
   0  18   7     1839.22     1635.24     86.15 o
   1  18   7     6965.08     6926.32    164.09 o
   2  18   7       56.57      147.81     44.14 o
   3  18   7    21933.69    21733.67    714.86 o
   4  18   7      631.88      691.78     71.69 o
 -23   0   8    10195.99    10395.41    510.15 o
 -22   0   8       89.69      219.02     80.13 o
 -21   0   8    23048.61    23149.35   1196.59 o
 -20   0   8     3508.31     3314.99    148.17 o
 -19   0   8     3189.63     3574.41    152.28 o
 -18   0   8    14242.53    13442.71    357.41 o
 -17   0   8      121.25       94.07     30.98 o
 -16   0   8     6787.65     6700.23    169.02 o
 -15   0   8      633.56      534.53     42.50 o
 -14   0   8      407.84      347.68     26.50 o
 -13   0   8     3279.31     2981.11     58.59 o
 -12   0   8    20994.48    19093.71    385.95 o
 -11   0   8     1186.42     1248.86     63.16 o
 -10   0   8    27716.47    29596.86    557.86 o
  -9   0   8    30833.32    30031.22    477.85 o
  -8   0   8     1093.04     1279.53     66.91 o
  -7   0   8    88391.35    83511.41   1458.78 o
  -6   0   8     9812.94    11482.09    234.47 o
  -5   0   8    38627.11    38626.61    737.80 o
  -4   0   8     8205.72     9277.50    207.70 o
  -3   0   8     8186.48     8248.81    182.94 o
  -2   0   8    11714.27    11030.18    386.68 o
  -1   0   8      108.51      154.92     56.09 o
   0   0   8    26855.09    32032.92   1463.69 o
   1   0   8       88.35       84.42     20.53 o
   2   0   8    42291.54    44013.80   1030.13 o
   3   0   8       28.70       54.10     17.58 o
   4   0   8    85341.08    85937.16   1778.98 o
   5   0   8      123.92      196.40     24.46 o
   6   0   8     9063.42     8298.70    144.78 o
   7   0   8    22671.26    21338.73    358.85 o
   8   0   8     1559.74     1604.82     61.29 o
   9   0   8     1205.59     1180.78     51.18 o
  10   0   8      269.27      292.38     28.04 o
  11   0   8     2329.60     2360.11     70.19 o
  12   0   8    11545.91    11168.56    201.61 o
  13   0   8     1120.24     1087.61     55.27 o
  14   0   8      624.71      624.12     46.35 o
  15   0   8      436.35      453.44     44.78 o
  16   0   8     1163.03     1092.97     70.32 o
  17   0   8      985.76      901.19     58.46 o
  18   0   8    10553.56    10473.63    347.35 o
  19   0   8     1815.29     1569.18    118.86 o
 -23   1   8     1107.53     1323.33     89.70 o
 -22   1   8      447.39      320.26     55.40 o
 -21   1   8       29.02       67.45     45.71 o
 -20   1   8     6498.05     6329.05    169.33 o
 -19   1   8       59.36       84.07     37.09 o
 -18   1   8     9796.93    10024.97    211.95 o
 -17   1   8     4532.50     4898.86     92.18 o
 -16   1   8      830.43      698.77     32.33 o
 -15   1   8    14122.21    14481.56    209.33 o
 -14   1   8      138.90      174.50     16.41 o
 -13   1   8     4676.72     4516.10     58.97 o
 -12   1   8     8293.69     7675.00    104.81 o
 -11   1   8       13.41       66.52     19.06 o
 -10   1   8    24197.71    24832.53    319.84 o
  -9   1   8     1917.95     1502.04     34.12 o
  -8   1   8    30652.45    31518.54    444.54 o
  -7   1   8     1967.59     1804.54     40.08 o
  -6   1   8     3536.90     3629.66     57.72 o
  -5   1   8     1094.01     1116.01     33.19 o
  -4   1   8    21335.55    21939.84    349.55 o
  -3   1   8      138.41      229.47     14.03 o
  -2   1   8     2903.00     3061.69    113.50 o
  -1   1   8    13186.14    12806.01    359.00 o
   0   1   8     9002.97    10303.40    295.79 o
   1   1   8    53636.45    55098.70    907.12 o
   2   1   8     9595.23    11646.65    201.38 o
   3   1   8     9311.58     9309.21    131.41 o
   4   1   8    37373.80    37428.88    490.95 o
   5   1   8     2908.77     2747.55     49.51 o
   6   1   8    31596.15    29823.42    349.87 o
   7   1   8     6377.36     6161.00     81.15 o
   8   1   8      261.53      239.91     18.61 o
   9   1   8     1306.71     1426.39     34.50 o
  10   1   8    14045.97    13844.71    157.44 o
  11   1   8     5122.64     5255.69     74.63 o
  12   1   8    22588.63    21868.86    239.85 o
  13   1   8     6107.71     6476.57     95.44 o
  14   1   8     2453.27     2373.88     51.08 o
  15   1   8    27621.36    28482.57    382.78 o
  16   1   8     1461.46     1337.34     61.63 o
  17   1   8     8620.33     8894.61    168.69 o
  18   1   8     3725.42     3432.84    101.35 o
  19   1   8      312.58      398.20     35.28 o
 -22   2   8       34.90      125.92     48.92 o
 -21   2   8    16256.83    16861.15    412.04 o
 -20   2   8     3265.68     3395.85    130.36 o
 -19   2   8     6173.70     6246.76    211.66 o
 -18   2   8    10929.11    11228.19    231.76 o
 -17   2   8      124.46      170.23     36.61 o
 -16   2   8     7036.70     6906.77    114.81 o
 -15   2   8     1015.27      920.79     42.45 o
 -14   2   8      565.10      582.24     26.20 o
 -13   2   8      344.76      352.85     15.71 o
 -12   2   8    26410.72    25396.57    232.67 o
 -11   2   8     2096.61     2114.80     51.51 o
 -10   2   8    28390.53    28267.56    360.38 o
  -9   2   8    29724.40    28828.25    379.03 o
  -8   2   8       22.17      301.95     22.75 o
  -7   2   8    44465.32    41052.02    558.79 o
  -6   2   8     3987.84     4183.08     74.06 o
  -5   2   8    26961.09    26341.31    396.13 o
  -4   2   8     3027.13     2743.95     52.89 o
  -3   2   8     5261.86     5572.00     97.40 o
  -2   2   8     5571.25     4633.44     81.58 o
  -1   2   8     8680.78     9862.25    161.17 o
   0   2   8      120.66      145.61     13.74 o
   1   2   8    32344.47    35534.30    556.80 o
   2   2   8    13134.25    12611.74    203.81 o
   3   2   8     3615.07     4246.82     66.90 o
   4   2   8    32172.64    31531.87    434.58 o
   5   2   8     4874.68     4743.66     73.83 o
   6   2   8     4596.90     4513.41     58.71 o
   7   2   8    26223.35    25513.24    263.69 o
   8   2   8      711.31      927.48     27.60 o
   9   2   8    21105.14    22028.38    236.54 o
  10   2   8      745.91      796.70     28.13 o
  11   2   8     2150.12     2202.50     44.60 o
  12   2   8     9681.32     9053.53    107.53 o
  13   2   8      229.17      249.79     24.18 o
  14   2   8     3412.56     3230.03     61.55 o
  15   2   8     1551.65     1499.56     63.31 o
  16   2   8     3606.46     3516.01     95.02 o
  17   2   8      476.81      481.54     32.56 o
  18   2   8     9627.92     9277.72    219.96 o
  19   2   8      170.86      112.18     34.00 o
 -22   3   8       90.26      117.84     39.65 o
 -21   3   8       67.08       89.11     45.50 o
 -20   3   8    10254.67    10196.80    250.34 o
 -19   3   8      165.36      329.73     52.94 o
 -18   3   8     5096.45     5324.86    133.59 o
 -17   3   8     5210.18     5526.61    123.31 o
 -16   3   8     1085.46     1205.23     41.62 o
 -15   3   8     2298.72     2139.72     63.75 o
 -14   3   8       82.57      129.38     16.55 o
 -13   3   8    22728.29    21329.30    214.19 o
 -12   3   8     2566.64     2550.64     36.54 o
 -11   3   8      575.03      626.30     22.96 o
 -10   3   8    41847.39    43125.82    563.60 o
  -9   3   8      605.54      539.84     22.98 o
  -8   3   8    10855.80    10638.50    186.20 o
  -7   3   8     1993.37     2307.81     52.03 o
  -6   3   8    17121.28    18262.46    266.99 o
  -5   3   8    12587.49    13468.02    210.76 o
  -4   3   8    18794.83    18934.71    288.25 o
  -3   3   8     1429.87     1472.55     34.05 o
  -2   3   8    13747.82    15373.65    234.02 o
  -1   3   8    23738.65    23633.78    375.26 o
   0   3   8    24958.19    28583.93    418.59 o
   1   3   8    70273.05    71391.92    950.80 o
   2   3   8     5525.68     6344.02     90.94 o
   3   3   8     5943.86     5755.19     95.43 o
   4   3   8    19847.11    19047.98    247.80 o
   5   3   8     4068.45     4576.48     70.25 o
   6   3   8    14293.99    13576.54    144.95 o
   7   3   8      968.89     1000.63     24.70 o
   8   3   8     2311.40     2354.04     39.32 o
   9   3   8     5059.98     5447.03     67.93 o
  10   3   8     4739.76     4640.09     66.43 o
  11   3   8      100.10      114.02     18.93 o
  12   3   8    10808.58    10010.39    116.86 o
  13   3   8     2866.39     2967.59     57.41 o
  14   3   8     5315.73     5106.10     90.78 o
  15   3   8    12415.11    12989.64    201.09 o
  16   3   8       41.19       -1.26     24.14 o
  17   3   8    16294.88    15981.10    276.88 o
  18   3   8     1224.69     1249.16     56.83 o
 -22   4   8      146.99      161.45     45.49 o
 -21   4   8     3499.99     3877.69    117.63 o
 -20   4   8     4967.69     5288.01    153.84 o
 -19   4   8      545.81      473.09     56.85 o
 -18   4   8     4893.82     4998.23    140.77 o
 -17   4   8     1514.95     1419.49     65.09 o
 -16   4   8     8470.62     8615.84    154.43 o
 -15   4   8     1325.88     1326.52     47.65 o
 -14   4   8      613.02      683.13     31.16 o
 -13   4   8      170.33      203.36     16.08 o
 -12   4   8    14377.33    14129.51    153.20 o
 -11   4   8     1026.28     1196.50     27.86 o
 -10   4   8     6386.62     6285.78    102.30 o
  -9   4   8    11059.07    10237.50    151.66 o
  -8   4   8      539.81      759.39     25.42 o
  -7   4   8    93245.19    93362.72   1294.51 o
  -6   4   8     7599.03     8019.44    127.35 o
  -5   4   8    22125.39    22354.85    322.16 o
  -4   4   8     5156.20     5202.78     91.27 o
  -3   4   8     1700.91     1657.79     41.21 o
  -2   4   8    16025.41    16144.07    247.98 o
  -1   4   8     1765.43     1653.69     39.98 o
   0   4   8       69.37       43.04     14.54 o
   1   4   8    15615.37    16088.47    247.37 o
   2   4   8    24853.10    26825.85    402.40 o
   3   4   8     1356.68     1488.34     35.17 o
   4   4   8    25957.15    25744.01    371.38 o
   5   4   8    24540.16    24943.62    259.65 o
   6   4   8     7607.88     7393.79     84.56 o
   7   4   8    33765.16    33568.04    357.68 o
   8   4   8      910.46     1007.72     26.71 o
   9   4   8     7513.13     7591.46     88.19 o
  10   4   8     1080.65     1063.92     33.53 o
  11   4   8      432.26      435.22     24.10 o
  12   4   8     2058.88     1946.97     43.70 o
  13   4   8      312.02      338.98     26.56 o
  14   4   8      690.49      799.10     37.73 o
  15   4   8     3526.62     3657.09     75.27 o
  16   4   8       14.65       33.66     24.33 o
  17   4   8      507.13      561.33     45.04 o
  18   4   8     2365.58     2195.46     72.58 o
 -22   5   8        2.20        8.75     39.01 o
 -21   5   8      537.21      624.43     58.05 o
 -20   5   8     1186.50     1060.85     60.38 o
 -19   5   8       26.11       47.98     40.31 o
 -18   5   8     4325.88     4099.77    118.22 o
 -17   5   8     5949.70     6359.65    151.67 o
 -16   5   8     1844.51     1900.67     74.67 o
 -15   5   8    26257.22    26636.93    376.30 o
 -14   5   8     3871.62     3878.72     77.82 o
 -13   5   8    28275.24    27850.25    318.83 o
 -12   5   8     7043.83     7316.05     90.12 o
 -11   5   8    12887.13    12163.46    126.65 o
 -10   5   8     4182.68     4188.42     63.50 o
  -9   5   8      395.28      378.11     22.89 o
  -8   5   8     9909.94    11130.90    170.05 o
  -7   5   8      844.98      994.19     33.33 o
  -6   5   8     3453.53     3890.31     68.22 o
  -5   5   8     3282.84     3279.25     56.27 o
  -4   5   8    13240.48    13288.98    187.45 o
  -3   5   8       62.59       79.37     14.17 o
  -2   5   8     7396.14     7760.43    116.55 o
  -1   5   8     6309.59     5811.97     95.86 o
   0   5   8      962.62      819.74     28.38 o
   1   5   8    18837.20    17633.50    227.03 o
   2   5   8       73.97      207.22     16.78 o
   3   5   8     4911.16     4767.14     69.53 o
   4   5   8    11175.68    10729.67    123.98 o
   5   5   8     3732.01     3844.94     57.75 o
   6   5   8    10087.63    10233.34    115.81 o
   7   5   8     1219.73     1295.60     28.04 o
   8   5   8        5.03        5.79     14.40 o
   9   5   8     2726.16     2708.56     46.34 o
  10   5   8    14716.49    14290.44    158.80 o
  11   5   8      220.39      269.12     22.42 o
  12   5   8    16657.49    15669.00    181.94 o
  13   5   8      419.65      506.54     30.49 o
  14   5   8     5130.21     4916.47     88.66 o
  15   5   8     5897.53     5993.08    103.05 o
  16   5   8     3436.86     3255.70     73.64 o
  17   5   8     1716.36     1635.41    131.46 o
  18   5   8     2183.01     2050.40     67.62 o
 -21   6   8      700.16      774.84     59.85 o
 -20   6   8     3070.76     2947.43    124.52 o
 -19   6   8      876.30      831.42     65.35 o
 -18   6   8     4538.57     4571.29    132.24 o
 -17   6   8     1911.34     1872.42     84.16 o
 -16   6   8     1391.28     1488.16     75.38 o
 -15   6   8       38.75       22.73     35.52 o
 -14   6   8     1883.14     1825.17     52.32 o
 -13   6   8     2477.84     2623.50     63.27 o
 -12   6   8     4083.95     4173.52     67.68 o
 -11   6   8     2553.17     2344.26     42.55 o
 -10   6   8     4291.42     3988.83     55.14 o
  -9   6   8     4756.94     4220.04     75.75 o
  -8   6   8     3576.66     3693.75     66.89 o
  -7   6   8    15239.13    14925.34    221.98 o
  -6   6   8     5145.97     5637.44    104.23 o
  -5   6   8     8383.20     7870.44    135.77 o
  -4   6   8     1718.38     1459.59     36.00 o
  -3   6   8      553.45      670.02     22.60 o
  -2   6   8     3262.13     3258.95     49.64 o
  -1   6   8       28.36       32.69     13.67 o
   0   6   8     3890.74     3891.56     58.75 o
   1   6   8     1687.72     1959.70     39.62 o
   2   6   8      578.65      588.71     21.77 o
   3   6   8     3156.61     3041.78     49.41 o
   4   6   8     4681.38     4805.36     73.26 o
   5   6   8     6540.49     6482.27     94.19 o
   6   6   8     6673.61     6551.66     77.15 o
   7   6   8    18503.18    18590.10    181.97 o
   8   6   8     3731.07     3838.82     53.67 o
   9   6   8    13231.09    13853.18    154.39 o
  10   6   8     1894.16     1645.90     42.35 o
  11   6   8      340.17      440.93     25.03 o
  12   6   8      373.91      419.93     28.27 o
  13   6   8      128.84      199.52     27.81 o
  14   6   8      893.80      813.52     37.69 o
  15   6   8     1683.75     1473.75     49.37 o
  16   6   8       45.90       11.15     25.76 o
  17   6   8      502.26      504.77     42.80 o
  18   6   8     1046.03     1115.03     61.36 o
 -21   7   8      154.73      166.92     67.68 o
 -20   7   8        8.44      -33.58     40.65 o
 -19   7   8      343.65      457.46     60.70 o
 -18   7   8     2020.70     1837.87    102.81 o
 -17   7   8     5543.97     6134.44    181.28 o
 -16   7   8     2416.95     2498.00    144.14 o
 -15   7   8     1669.16     1766.92    105.54 o
 -14   7   8     2981.24     3021.54     74.34 o
 -13   7   8     7268.15     7513.57    130.36 o
 -12   7   8     1742.52     1747.60     57.68 o
 -11   7   8     1244.37     1100.93     37.64 o
 -10   7   8     1896.60     1817.60     43.28 o
  -9   7   8     1999.54     2123.46     41.08 o
  -8   7   8      224.28      259.22     18.70 o
  -7   7   8      217.09      262.42     20.05 o
  -6   7   8       89.30      166.37     16.86 o
  -5   7   8      278.35      205.59     18.72 o
  -4   7   8    10026.33    10650.54    180.38 o
  -3   7   8     6673.67     6188.48    101.14 o
  -2   7   8    29262.06    31165.51    389.42 o
  -1   7   8     8460.89     8442.18    117.14 o
   0   7   8    18081.91    18074.22    232.93 o
   1   7   8     4386.36     4321.85     72.83 o
   2   7   8      201.95      208.89     20.46 o
   3   7   8     4472.09     4382.90     65.47 o
   4   7   8      585.29      626.99     23.05 o
   5   7   8     5986.63     6024.63     81.72 o
   6   7   8        1.65       36.11     15.80 o
   7   7   8       48.99      125.07     17.50 o
   8   7   8       12.14       -5.47     16.37 o
   9   7   8     1715.54     1909.23     47.00 o
  10   7   8     5383.49     5134.93     74.33 o
  11   7   8     2811.06     2801.27     54.59 o
  12   7   8     5663.31     5453.29     91.51 o
  13   7   8     4800.09     4743.06     89.19 o
  14   7   8     3719.10     3484.39     74.86 o
  15   7   8      123.76      171.53     26.31 o
  16   7   8     1510.21     1448.20     56.48 o
  17   7   8      788.71      733.50     42.59 o
 -21   8   8     1254.03     1343.50    130.88 o
 -20   8   8     1927.84     1723.52     97.92 o
 -19   8   8      558.13      644.31     62.30 o
 -18   8   8       66.10       36.50     43.20 o
 -17   8   8     6234.38     6580.45    184.93 o
 -16   8   8      223.16      161.89     48.33 o
 -15   8   8     1644.55     1524.58     78.76 o
 -14   8   8     1392.21     1315.98     85.68 o
 -13   8   8     3841.78     3655.11    107.57 o
 -12   8   8     1220.65     1164.70     59.72 o
 -11   8   8     7263.10     6865.06    135.43 o
 -10   8   8       35.70       40.91     19.94 o
  -9   8   8      334.32      336.85     20.47 o
  -8   8   8     4226.75     4342.30     63.16 o
  -7   8   8     3291.41     3272.52     49.20 o
  -6   8   8    21755.74    21974.07    243.42 o
  -5   8   8     4349.90     4313.76     68.06 o
  -4   8   8     6664.17     6827.67    111.60 o
  -3   8   8    11981.87    11776.04    169.81 o
  -2   8   8      314.12      537.72     29.53 o
  -1   8   8     7130.36     7500.18    128.43 o
   0   8   8      931.69      952.99     35.82 o
   1   8   8      455.54      528.12     22.54 o
   2   8   8     2768.41     2972.20     51.10 o
   3   8   8      541.99      691.61     23.09 o
   4   8   8     3181.42     3219.86     51.55 o
   5   8   8      254.04      230.81     19.47 o
   6   8   8     8217.13     7968.25     96.00 o
   7   8   8     1887.96     1904.22     45.85 o
   8   8   8     7321.05     6989.46     87.07 o
   9   8   8     2247.76     2335.48     45.65 o
  10   8   8     4844.65     4631.81     73.35 o
  11   8   8     3012.76     2993.60     63.42 o
  12   8   8     1374.38     1336.99     50.18 o
  13   8   8      952.29      977.25     40.66 o
  14   8   8     1094.70      917.05     52.92 o
  15   8   8        7.29       20.33     28.93 o
  16   8   8       59.26       28.35     25.07 o
  17   8   8     1552.29     1443.38     60.46 o
 -20   9   8      739.86      822.83     67.59 o
 -19   9   8      962.62     1008.27     60.11 o
 -18   9   8      115.89      141.61     49.51 o
 -17   9   8     2420.50     2577.62    105.71 o
 -16   9   8     2859.07     2919.85    185.15 o
 -15   9   8       81.84      107.38     47.49 o
 -14   9   8     8167.55     8134.06    199.93 o
 -13   9   8     2049.35     2139.10    103.28 o
 -12   9   8     3666.31     3550.56    105.41 o
 -11   9   8       87.00       79.47     33.79 o
 -10   9   8     1019.31     1049.36     66.61 o
  -9   9   8      143.78      150.80     26.86 o
  -8   9   8      167.70      260.60     19.32 o
  -7   9   8      435.59      306.84     18.07 o
  -6   9   8      265.29      523.18     19.60 o
  -5   9   8    13114.71    11956.06    131.41 o
  -4   9   8      225.15      639.60     20.28 o
  -3   9   8    28224.92    27128.82    285.25 o
  -2   9   8     5701.65     6121.38     80.57 o
  -1   9   8     9418.84     9234.07    108.87 o
   0   9   8    19095.67    19461.00    234.44 o
   1   9   8      253.06      294.77     20.83 o
   2   9   8     3864.58     3832.18     58.68 o
   3   9   8      475.15      640.38     24.86 o
   4   9   8        6.77       31.13     17.00 o
   5   9   8      551.23      558.22     25.94 o
   6   9   8      709.94      640.95     27.33 o
   7   9   8        6.02       12.12     18.27 o
   8   9   8      754.94      849.54     31.18 o
   9   9   8     5770.38     5590.88     81.65 o
  10   9   8      486.70      525.83     30.52 o
  11   9   8    15648.20    14891.42    213.96 o
  12   9   8     1785.67     1805.02     75.94 o
  13   9   8     1584.20     1572.98     64.48 o
  14   9   8      172.46      196.75     33.93 o
  15   9   8      235.80      206.79     31.08 o
  16   9   8     1733.61     1661.61     61.32 o
 -19  10   8      674.44      699.20     56.32 o
 -18  10   8     1187.81     1269.14     67.57 o
 -17  10   8     5097.79     5294.51    137.85 o
 -16  10   8     1510.07     1823.34     98.20 o
 -15  10   8      489.79      563.09     53.79 o
 -14  10   8        7.32       49.67     39.71 o
 -13  10   8     3047.03     3177.46    107.84 o
 -12  10   8      482.14      519.63     49.38 o
 -11  10   8      738.51      721.38     48.21 o
 -10  10   8     4789.29     5352.19    122.16 o
  -9  10   8      109.28       82.89     28.66 o
  -8  10   8     3602.77     3605.89     76.34 o
  -7  10   8     1513.71     1415.49     46.68 o
  -6  10   8     8186.05     8055.90    105.76 o
  -5  10   8       12.87       40.90     13.58 o
  -4  10   8      785.22      937.49     25.34 o
  -3  10   8    18109.41    17094.34    182.06 o
  -2  10   8     2152.76     2020.81     42.04 o
  -1  10   8    22967.12    22436.27    254.03 o
   0  10   8       20.22       82.12     16.94 o
   1  10   8     9432.87     9316.00    125.09 o
   2  10   8     3185.78     3218.31     58.37 o
   3  10   8      324.62      391.46     24.19 o
   4  10   8     1218.39     1142.69     41.23 o
   5  10   8     2475.99     2416.16     56.72 o
   6  10   8     6319.20     6109.77     88.28 o
   7  10   8      543.63      662.35     27.61 o
   8  10   8    18910.02    18062.36    227.62 o
   9  10   8      241.10      341.94     25.65 o
  10  10   8     5512.66     5057.60    100.60 o
  11  10   8     5530.61     5520.39    116.86 o
  12  10   8      686.75      880.83     44.58 o
  13  10   8     4350.85     4547.23    113.12 o
  14  10   8     3977.42     3813.11     96.84 o
  15  10   8       39.76       47.68     24.39 o
 -18  11   8        2.42       33.62     38.13 o
 -17  11   8      530.60      543.95     51.27 o
 -16  11   8     7132.74     7219.69    279.38 o
 -15  11   8       12.85       23.05     42.40 o
 -14  11   8    24615.54    25686.51    551.17 o
 -13  11   8       42.53      195.35     43.90 o
 -12  11   8     7032.77     7250.55    177.07 o
 -11  11   8     8305.61     8070.72    190.60 o
 -10  11   8     3511.01     3738.69    104.78 o
  -9  11   8     4948.69     5014.92    152.11 o
  -8  11   8      747.33      776.36     42.34 o
  -7  11   8     3538.22     3389.06     75.11 o
  -6  11   8      627.02      823.14     34.91 o
  -5  11   8    21903.46    20951.00    280.66 o
  -4  11   8     3023.69     3134.78     57.76 o
  -3  11   8    13460.50    12614.34    172.23 o
  -2  11   8      998.20     1140.28     37.74 o
  -1  11   8      183.50      266.05     24.14 o
   0  11   8    11509.07    11560.31    152.18 o
   1  11   8       65.65       81.17     19.86 o
   2  11   8      833.73      836.78     32.41 o
   3  11   8      100.43       68.58     20.16 o
   4  11   8     3657.54     3547.93     63.13 o
   5  11   8      294.97      361.05     25.74 o
   6  11   8      298.03      326.62     27.18 o
   7  11   8      225.34      201.29     24.06 o
   8  11   8       30.06       14.00     21.54 o
   9  11   8     3444.03     3668.79     77.83 o
  10  11   8     5085.07     4995.24     98.34 o
  11  11   8     6255.84     5993.95    119.80 o
  12  11   8       10.74       -4.96     30.27 o
  13  11   8      509.40      539.03     40.46 o
  14  11   8      613.57      557.43     36.66 o
  15  11   8      726.28      625.01     66.77 o
 -18  12   8     3714.17     3681.22    160.54 o
 -17  12   8     1075.64     1061.86     66.16 o
 -16  12   8     3226.93     3177.07    104.56 o
 -15  12   8      258.91      247.21     47.46 o
 -14  12   8      159.60      242.72     48.53 o
 -13  12   8      870.64      905.09     73.95 o
 -12  12   8     3438.43     3582.90    111.95 o
 -11  12   8      460.23      379.72     51.48 o
 -10  12   8      134.62      213.40     36.75 o
  -9  12   8      123.91      107.96     33.76 o
  -8  12   8     1354.87     1534.86     90.14 o
  -7  12   8     1957.63     1986.38     62.92 o
  -6  12   8     3351.32     3494.07     82.39 o
  -5  12   8     7711.90     7527.93    131.49 o
  -4  12   8        0.42      124.27     23.65 o
  -3  12   8    23397.23    22928.71    325.10 o
  -2  12   8     2835.09     2668.24     74.43 o
  -1  12   8     7414.37     7270.51    115.99 o
   0  12   8     1824.23     1774.04     50.80 o
   1  12   8       63.74       77.97     22.71 o
   2  12   8     5234.69     5387.65     93.34 o
   3  12   8     4911.74     4936.20     84.54 o
   4  12   8      943.71     1013.52     41.83 o
   5  12   8     6197.95     6169.52    113.55 o
   6  12   8     5770.43     5450.83    106.66 o
   7  12   8     3021.33     3147.27     74.35 o
   8  12   8    11390.89    11178.46    170.42 o
   9  12   8      934.66      934.82     46.61 o
  10  12   8     5251.28     4983.89    113.53 o
  11  12   8      875.80      986.24     59.53 o
  12  12   8       48.32      130.90     30.98 o
  13  12   8     6936.30     6618.34    140.06 o
  14  12   8     1431.24     1334.63     56.36 o
 -16  13   8     2159.13     2202.78     92.06 o
 -15  13   8     3316.45     3251.31    117.36 o
 -14  13   8     7130.35     7499.10    211.91 o
 -13  13   8        6.46       21.62     41.01 o
 -12  13   8      261.99      213.84     47.62 o
 -11  13   8    11069.39    10910.87    248.65 o
 -10  13   8      930.93     1104.60     82.34 o
  -9  13   8    15868.54    15004.61    285.87 o
  -8  13   8     2459.74     2379.46    115.87 o
  -7  13   8     1126.14     1163.71     75.21 o
  -6  13   8      118.46      155.69     34.67 o
  -5  13   8     4477.61     4638.71    109.84 o
  -4  13   8      259.38      323.36     38.07 o
  -3  13   8     9716.16     9675.47    172.55 o
  -2  13   8       60.78       73.89     26.92 o
  -1  13   8     1002.06      989.07     46.33 o
   0  13   8    19162.21    19342.05    306.83 o
   1  13   8       52.77       71.81     29.09 o
   2  13   8     9538.10     9896.69    198.24 o
   3  13   8       23.24       54.70     28.49 o
   4  13   8     1568.49     1489.27     62.98 o
   5  13   8     1793.44     1845.64     65.18 o
   6  13   8    12570.19    11939.48    188.29 o
   7  13   8     3774.04     3633.46     79.87 o
   8  13   8      818.21      823.92     45.12 o
   9  13   8      621.99      742.14     53.72 o
  10  13   8     2267.27     2190.99     73.63 o
  11  13   8     1610.70     1785.08     97.22 o
  12  13   8     1577.78     1519.25     59.59 o
  13  13   8     1162.63     1121.69     88.14 o
 -15  14   8      206.27      161.22     46.62 o
 -14  14   8      130.99      115.81     42.32 o
 -13  14   8     2943.95     3090.80    103.52 o
 -12  14   8     7779.55     8322.46    206.04 o
 -11  14   8     5966.29     6114.01    197.82 o
 -10  14   8     1104.45     1226.81    102.48 o
  -9  14   8        3.80       26.69     37.51 o
  -8  14   8     2365.40     2742.28     86.73 o
  -7  14   8     5712.25     5852.46    137.13 o
  -6  14   8     4641.71     4861.57    120.93 o
  -5  14   8      586.83      800.23     52.37 o
  -4  14   8      114.64      186.43     37.81 o
  -3  14   8     4583.18     4346.63    105.93 o
  -2  14   8     4705.74     4447.45     99.47 o
  -1  14   8     2541.78     2557.46     68.55 o
   0  14   8       18.46       17.74     28.58 o
   1  14   8     2055.06     2098.09     88.40 o
   2  14   8    12970.20    12762.25    225.83 o
   3  14   8     6692.75     6920.07    160.44 o
   4  14   8     3257.82     3278.26     97.52 o
   5  14   8     4339.02     4581.11    121.89 o
   6  14   8      130.56       81.17     32.36 o
   7  14   8     1069.69     1060.05     52.40 o
   8  14   8     5339.74     5200.56    116.69 o
   9  14   8     1301.01     1359.11     58.07 o
  10  14   8     2482.24     2260.49     75.64 o
  11  14   8     1672.76     1672.89     60.12 o
 -14  15   8     2282.26     2613.60    112.01 o
 -13  15   8      277.43      298.54     54.23 o
 -12  15   8       14.91        4.98     36.24 o
 -11  15   8     1765.07     1950.73     84.65 o
 -10  15   8     3327.11     3483.44    112.35 o
  -9  15   8     7619.93     7646.56    191.73 o
  -8  15   8     2100.04     2049.73     97.39 o
  -7  15   8        5.91       62.67     42.03 o
  -6  15   8      635.64      651.55     63.32 o
  -5  15   8     9807.56     9837.50    230.78 o
  -4  15   8     2524.67     2656.80     90.18 o
  -3  15   8     1013.58     1172.81     81.17 o
  -2  15   8     1183.71     1273.81     66.63 o
  -1  15   8      861.43      873.84     44.88 o
   0  15   8     9533.65     9675.39    239.13 o
   1  15   8     6599.77     6605.55    146.10 o
   2  15   8     8463.86     8321.00    186.48 o
   3  15   8     2354.46     2461.19    119.47 o
   4  15   8     1471.76     1455.21     60.72 o
   5  15   8     8331.84     8205.73    179.56 o
   6  15   8     4767.32     4868.93    132.70 o
   7  15   8     1008.47      996.96     48.20 o
   8  15   8     1489.80     1407.59     85.52 o
   9  15   8       16.42      -15.31     24.96 o
  10  15   8      999.08      849.52     43.22 o
 -12  16   8     5109.01     5516.95    218.09 o
 -11  16   8     4292.53     4191.32    134.25 o
 -10  16   8      838.29      895.10     57.39 o
  -9  16   8       28.10      -41.25     41.25 o
  -8  16   8     2931.37     2852.75    100.44 o
  -7  16   8     6108.74     5913.77    157.69 o
  -6  16   8     3259.40     3227.22    107.61 o
  -5  16   8      313.04      339.31     47.96 o
  -4  16   8      164.10      112.27     42.46 o
  -3  16   8     1272.30     1275.71     85.26 o
  -2  16   8     2481.62     2204.84     72.97 o
  -1  16   8     2917.97     2902.58     93.51 o
   0  16   8      884.50      848.14     48.87 o
   1  16   8     2420.53     2478.19     77.39 o
   2  16   8    13295.79    12875.23    237.58 o
   3  16   8     5237.35     5269.55    117.80 o
   4  16   8     4298.17     4345.61    102.44 o
   5  16   8      395.17      614.23     38.83 o
   6  16   8      909.16      937.66     44.81 o
   7  16   8     1585.48     1343.71     65.28 o
   8  16   8     2641.72     2371.63     72.12 o
 -10  17   8     1066.27     1140.53     73.40 o
  -9  17   8     1226.20     1305.02     82.05 o
  -8  17   8     1507.99     1605.18     60.64 o
  -7  17   8      159.31      251.55     37.71 o
  -6  17   8     1603.16     1841.11     75.93 o
  -5  17   8      509.44      574.72     45.39 o
  -4  17   8     2526.58     2544.99     73.60 o
  -3  17   8       58.91      102.60     29.86 o
  -2  17   8      442.83      340.89     33.82 o
  -1  17   8     2946.00     2926.74     79.49 o
   0  17   8     1651.58     1729.58     68.86 o
   1  17   8     3128.27     3459.26     86.90 o
   2  17   8     1335.16     1466.37     59.02 o
   3  17   8      314.72      306.23     37.69 o
   4  17   8      690.69      809.65     43.68 o
   5  17   8     2313.65     2063.71     69.22 o
   6  17   8     2320.67     2227.73    113.32 o
  -7  18   8      991.46      969.56    133.55 o
  -6  18   8      307.12      326.53     47.84 o
  -5  18   8      123.41       69.80     35.15 o
  -4  18   8      877.24      816.60     49.47 o
  -3  18   8      393.21      306.79     32.95 o
  -2  18   8      895.15      867.09     52.10 o
  -1  18   8      524.03      544.99     54.74 o
   0  18   8      560.01      441.56     37.88 o
   1  18   8      448.02      561.35     55.98 o
   2  18   8      433.07      545.83     68.11 o
   3  18   8     1870.30     1984.01    105.71 o
 -22   1   9      132.05      145.62     70.78 o
 -21   1   9       34.15      -13.74     45.11 o
 -20   1   9       94.79       73.01     44.95 o
 -19   1   9      181.26      220.95     42.69 o
 -18   1   9       15.08       42.20     38.31 o
 -17   1   9      422.71      452.13     44.13 o
 -16   1   9     1128.61     1247.06     58.21 o
 -15   1   9       13.78       63.31     22.37 o
 -14   1   9      287.52      341.93     24.81 o
 -13   1   9       12.94       13.59     15.58 o
 -12   1   9      927.80      997.27     28.04 o
 -11   1   9       87.93      159.50     19.11 o
 -10   1   9     6066.74     6161.40    103.89 o
  -9   1   9      789.76      665.02     24.68 o
  -8   1   9     7056.76     7334.50     95.71 o
  -7   1   9     2424.00     2646.78     46.87 o
  -6   1   9      290.02      311.00     20.24 o
  -5   1   9       82.14      116.59     16.20 o
  -4   1   9     2129.66     2382.83     49.18 o
  -3   1   9        0.63       26.32     43.98 o
  -2   1   9      878.73      907.89     63.64 o
  -1   1   9    11901.64    13774.02    388.24 o
   0   1   9    28009.75    30513.91    990.60 o
   1   1   9     1926.08     2047.00     58.13 o
   2   1   9     2142.94     2419.43     44.60 o
   3   1   9      760.30     1026.75     23.59 o
   4   1   9      198.80      140.23     11.48 o
   5   1   9     1188.15     1225.76     29.33 o
   6   1   9      771.93      748.00     21.06 o
   7   1   9     5123.31     5203.94     63.80 o
   8   1   9      330.14      311.18     17.41 o
   9   1   9        1.83        6.16     15.63 o
  10   1   9      327.27      376.07     22.15 o
  11   1   9      205.11      228.00     21.73 o
  12   1   9      889.39      897.85     34.53 o
  13   1   9        2.55       35.68     19.75 o
  14   1   9      684.11      730.40     33.28 o
  15   1   9     2281.12     2372.80     74.46 o
  16   1   9       48.58       57.13     23.86 o
  17   1   9     1794.02     1628.34     47.19 o
  18   1   9        4.20        1.38     37.39 o
 -22   2   9     1397.77     1372.49     95.36 o
 -21   2   9     1943.26     1819.52    133.99 o
 -20   2   9      156.46      101.11     42.89 o
 -19   2   9      235.45      246.04     73.75 o
 -18   2   9      472.04      500.43     48.06 o
 -17   2   9     1153.16     1022.46     54.00 o
 -16   2   9     2605.83     2574.24     79.45 o
 -15   2   9       38.55       21.65     22.47 o
 -14   2   9      412.89      500.96     28.92 o
 -13   2   9     4377.39     4533.33     75.41 o
 -12   2   9     4832.63     5094.94     70.88 o
 -11   2   9     7380.76     6970.05     86.42 o
 -10   2   9      689.26      727.81     34.58 o
  -9   2   9      210.07      225.72     19.60 o
  -8   2   9      171.82      156.79     18.46 o
  -7   2   9     4014.69     4033.22     66.13 o
  -6   2   9      444.58      529.92     22.04 o
  -5   2   9     3225.52     3515.80     65.49 o
  -4   2   9      336.57      357.81     19.74 o
  -3   2   9     1705.44     2210.76     46.08 o
  -2   2   9     1206.98      996.14     25.50 o
  -1   2   9      339.42      547.60     46.65 o
   0   2   9    24714.82    27706.83    435.39 o
   1   2   9    21843.17    25695.88    429.79 o
   2   2   9       47.94       46.45     12.53 o
   3   2   9     3482.08     3200.81     53.58 o
   4   2   9    12258.32    13258.81    158.52 o
   5   2   9      195.45      329.19     16.10 o
   6   2   9     4335.04     4289.18     50.79 o
   7   2   9     7540.25     8031.42     91.91 o
   8   2   9       71.56       87.22     15.44 o
   9   2   9     1638.03     1586.50     35.70 o
  10   2   9       70.15      110.81     19.12 o
  11   2   9      961.78      919.51     31.75 o
  12   2   9     1965.75     1972.99     45.57 o
  13   2   9      143.61      178.27     22.42 o
  14   2   9     2638.93     2842.08     61.18 o
  15   2   9      200.64      186.21     27.58 o
  16   2   9      187.71      227.24     27.08 o
  17   2   9      201.39      214.65     25.41 o
  18   2   9      815.04      851.41     73.45 o
 -22   3   9     1595.03     1579.10     82.06 o
 -21   3   9     3061.32     3192.96    115.57 o
 -20   3   9       88.19      101.49     47.51 o
 -19   3   9      266.52      331.50     49.54 o
 -18   3   9     2912.12     3084.98     96.16 o
 -17   3   9     2651.18     2804.58     87.42 o
 -16   3   9       12.92       26.36     32.04 o
 -15   3   9     4770.58     4677.94     91.57 o
 -14   3   9       42.58       19.19     20.96 o
 -13   3   9     1375.13     1368.68     37.50 o
 -12   3   9     5639.74     5444.64     73.37 o
 -11   3   9     7720.04     7729.13     95.42 o
 -10   3   9    13323.68    12134.09    163.89 o
  -9   3   9      239.94      199.41     26.83 o
  -8   3   9     1002.53      782.33     28.67 o
  -7   3   9    11238.45    11962.07    162.42 o
  -6   3   9    20839.00    22552.46    291.30 o
  -5   3   9      102.58      154.07     16.59 o
  -4   3   9     4148.85     3833.65     69.43 o
  -3   3   9       97.69       97.00     14.96 o
  -2   3   9    11367.93    12812.29    208.81 o
  -1   3   9    15255.52    16543.17    265.84 o
   0   3   9     6585.87     6673.50     99.84 o
   1   3   9    13516.55    13848.05    196.45 o
   2   3   9     4269.63     4526.32     65.51 o
   3   3   9      105.57      172.55     11.79 o
   4   3   9    16183.45    16213.47    193.00 o
   5   3   9     1163.36      968.32     20.65 o
   6   3   9     3302.16     3313.59     43.09 o
   7   3   9     8249.99     7914.78     81.52 o
   8   3   9      382.30      386.94     18.53 o
   9   3   9      923.82      898.86     28.21 o
  10   3   9      116.81      148.71     19.59 o
  11   3   9      738.11      751.17     28.65 o
  12   3   9        9.82       -1.29     19.29 o
  13   3   9      624.12      697.12     31.34 o
  14   3   9     1745.43     1880.05     50.82 o
  15   3   9     4530.01     4544.37     86.68 o
  16   3   9     4894.49     4902.10     90.63 o
  17   3   9     4497.53     4283.46     93.83 o
  18   3   9       15.67      -37.39     37.39 o
 -22   4   9     2644.02     2689.61    131.25 o
 -21   4   9     1984.77     2047.30     80.70 o
 -20   4   9      479.32      607.27     53.94 o
 -19   4   9      906.24      782.53     69.14 o
 -18   4   9     2644.31     2935.22     93.95 o
 -17   4   9     2799.29     2720.11    122.06 o
 -16   4   9     1150.21     1206.48     66.05 o
 -15   4   9     3286.08     3281.65     88.26 o
 -14   4   9       58.32       34.35     22.78 o
 -13   4   9    17095.18    16386.72    196.40 o
 -12   4   9     5777.71     5548.56     74.81 o
 -11   4   9     9313.99     9108.79    112.12 o
 -10   4   9       75.37       79.93     16.44 o
  -9   4   9     3752.05     3564.57     81.93 o
  -8   4   9    12597.80    11708.36    166.35 o
  -7   4   9    26692.61    27202.41    339.27 o
  -6   4   9      912.48      843.83     28.69 o
  -5   4   9    22737.37    25321.95    325.84 o
  -4   4   9     5535.68     5327.22     81.71 o
  -3   4   9     2772.71     2712.36     45.75 o
  -2   4   9    20830.59    20752.35    277.13 o
  -1   4   9      790.56      954.76     27.48 o
   0   4   9     1430.53     1275.58     32.18 o
   1   4   9    32000.89    34772.53    405.54 o
   2   4   9      576.89      539.97     17.31 o
   3   4   9    16956.42    17372.32    205.49 o
   4   4   9     7765.90     7424.76     90.24 o
   5   4   9     1052.08     1004.31     21.79 o
   6   4   9     1870.08     1766.78     32.09 o
   7   4   9    18741.17    18571.95    186.81 o
   8   4   9       13.86       74.41     15.17 o
   9   4   9    19898.13    19882.58    201.83 o
  10   4   9     2805.85     2824.88     50.99 o
  11   4   9       17.66       13.70     18.48 o
  12   4   9    11704.33    11810.91    146.52 o
  13   4   9      714.54      710.38     32.23 o
  14   4   9     2567.01     2587.42     59.39 o
  15   4   9       13.23      -12.91     22.98 o
  16   4   9      403.38      362.86     35.34 o
  17   4   9      167.49      155.24     23.60 o
 -22   5   9      249.51      238.23     88.14 o
 -21   5   9     7016.40     7004.91    193.91 o
 -20   5   9     8978.28     8862.16    240.83 o
 -19   5   9     6607.09     6640.91    176.49 o
 -18   5   9     2640.59     2591.66     88.39 o
 -17   5   9      542.67      495.64     47.83 o
 -16   5   9     1230.16     1308.88     67.27 o
 -15   5   9    14057.77    13251.75    235.34 o
 -14   5   9      757.26      799.76     35.19 o
 -13   5   9     8629.90     7855.30    107.56 o
 -12   5   9     8854.40     8841.10    119.54 o
 -11   5   9       23.77       28.57     15.55 o
 -10   5   9    11936.94    11881.54    148.25 o
  -9   5   9     2417.90     2363.35     52.06 o
  -8   5   9     9665.27     9826.12    185.19 o
  -7   5   9     1135.26     1269.55     36.51 o
  -6   5   9    15227.68    15410.20    178.06 o
  -5   5   9     9701.55     9477.62    117.86 o
  -4   5   9    15455.95    15267.34    202.43 o
  -3   5   9      172.22      247.51     17.25 o
  -2   5   9     2070.07     2275.78     38.60 o
  -1   5   9    27385.71    29434.75    346.09 o
   0   5   9       78.13      114.73     12.43 o
   1   5   9    33657.03    34906.48    422.73 o
   2   5   9      162.63      273.42     14.51 o
   3   5   9      173.58      187.84     14.30 o
   4   5   9     5783.38     5606.91     61.54 o
   5   5   9     6370.62     6431.35     73.16 o
   6   5   9    15471.81    14982.92    148.16 o
   7   5   9      173.60      147.02     15.91 o
   8   5   9       80.44       63.20     16.25 o
   9   5   9     9639.06     9609.96    112.59 o
  10   5   9     1553.37     1666.89     40.83 o
  11   5   9    12725.96    12414.24    152.53 o
  12   5   9     2922.89     2785.99     54.41 o
  13   5   9       44.71       48.60     23.04 o
  14   5   9     1434.84     1589.73     50.35 o
  15   5   9     2963.82     2743.45     64.17 o
  16   5   9     1378.44     1540.18     45.49 o
  17   5   9     1432.28     1495.40     89.83 o
 -21   6   9     2431.40     2419.20     94.30 o
 -20   6   9     1028.59     1044.06     75.95 o
 -19   6   9      527.02      522.32     60.36 o
 -18   6   9    11503.72    12012.34    361.35 o
 -17   6   9     6652.77     6496.26    153.51 o
 -16   6   9     9341.12     8998.31    183.53 o
 -15   6   9       70.73      124.43     34.32 o
 -14   6   9      442.01      557.10     33.89 o
 -13   6   9    11054.31    10772.43    154.63 o
 -12   6   9     7605.35     7749.81    105.36 o
 -11   6   9     4671.13     4386.96     72.49 o
 -10   6   9      345.66      328.14     23.79 o
  -9   6   9     1288.59     1201.60     35.03 o
  -8   6   9     5604.90     5435.21     86.31 o
  -7   6   9    15068.44    14236.55    215.10 o
  -6   6   9     4428.84     4413.73     72.61 o
  -5   6   9     2969.46     2652.29     45.66 o
  -4   6   9     7042.66     6615.92     81.40 o
  -3   6   9     1679.35     1810.14     33.90 o
  -2   6   9    39994.46    40260.76    482.73 o
  -1   6   9       84.04       19.97     12.70 o
   0   6   9     6636.44     6355.59     82.72 o
   1   6   9    11546.80    12172.31    150.88 o
   2   6   9     2154.51     1913.61     30.97 o
   3   6   9    20853.08    21183.07    211.27 o
   4   6   9     6265.66     6353.22     71.41 o
   5   6   9      214.74      305.59     16.37 o
   6   6   9      104.53       81.10     15.03 o
   7   6   9    25719.71    25570.63    259.70 o
   8   6   9     3476.19     3904.81     57.87 o
   9   6   9    42240.46    43096.55    440.57 o
  10   6   9     1219.95     1180.92     35.91 o
  11   6   9     4816.52     4882.04     77.53 o
  12   6   9    14428.19    14797.03    202.40 o
  13   6   9     1061.16     1146.32     40.68 o
  14   6   9     6150.33     6580.00    111.57 o
  15   6   9       42.51       55.98     22.61 o
  16   6   9      299.63      353.84     27.86 o
  17   6   9     1501.08     1464.39     66.10 o
 -21   7   9     7735.10     7622.15    233.37 o
 -20   7   9     6045.71     6529.24    185.68 o
 -19   7   9     3301.29     3433.10    125.39 o
 -18   7   9     3047.43     3536.10    134.09 o
 -17   7   9      948.68      713.07     58.32 o
 -16   7   9       17.44       25.80     40.46 o
 -15   7   9    29995.49    28502.93    524.48 o
 -14   7   9     1909.27     2069.65    104.66 o
 -13   7   9    20551.15    19569.89    413.38 o
 -12   7   9     2766.04     2749.13     69.22 o
 -11   7   9     1651.27     1646.27     52.25 o
 -10   7   9    14486.37    13346.99    193.78 o
  -9   7   9     1819.13     1839.39     46.39 o
  -8   7   9     8508.99     8510.66    122.96 o
  -7   7   9      390.06      358.59     21.09 o
  -6   7   9     5499.82     5020.80     87.09 o
  -5   7   9     8437.98     7942.87    110.60 o
  -4   7   9    30838.70    30179.51    332.62 o
  -3   7   9     6216.40     6288.06     86.82 o
  -2   7   9    18699.78    18564.06    207.35 o
  -1   7   9    21421.02    21379.73    209.63 o
   0   7   9      140.77      203.68     14.77 o
   1   7   9    25813.28    25670.18    257.02 o
   2   7   9        2.68       23.12     11.99 o
   3   7   9      867.22      853.98     22.22 o
   4   7   9     7686.05     7592.22     92.64 o
   5   7   9     3742.87     3707.09     54.28 o
   6   7   9    13919.54    13545.07    142.94 o
   7   7   9     3379.13     3510.44     52.96 o
   8   7   9      339.72      393.48     22.96 o
   9   7   9     6196.05     5865.79     80.06 o
  10   7   9     6945.65     7052.01    104.34 o
  11   7   9    20432.18    18977.13    226.70 o
  12   7   9     3713.90     3552.12     70.10 o
  13   7   9      541.47      548.85     37.75 o
  14   7   9     1144.89     1272.90     43.62 o
  15   7   9     2511.26     2437.37     55.46 o
  16   7   9      733.04      797.93     36.61 o
 -20   8   9     1130.01     1188.96     57.72 o
 -19   8   9      408.99      356.64     51.86 o
 -18   8   9    12875.39    13004.19    334.41 o
 -17   8   9     3319.66     3358.30    131.59 o
 -16   8   9     7514.73     7680.54    187.92 o
 -15   8   9       27.99       -4.77     38.95 o
 -14   8   9       47.27       76.03     45.39 o
 -13   8   9     7311.97     7094.37    246.26 o
 -12   8   9       87.57       73.02     25.30 o
 -11   8   9     1743.59     1720.67     54.90 o
 -10   8   9      238.41      207.30     24.08 o
  -9   8   9      929.96      892.46     37.51 o
  -8   8   9     4746.20     4561.01     77.89 o
  -7   8   9    22302.08    21451.17    249.39 o
  -6   8   9     1621.76     1635.11     35.15 o
  -5   8   9     5424.65     5426.57     72.47 o
  -4   8   9    19086.28    18746.59    209.15 o
  -3   8   9      354.69      418.96     20.68 o
  -2   8   9    48175.64    46719.89    494.77 o
  -1   8   9        7.51       -3.60     13.23 o
   0   8   9    14506.57    14064.01    146.04 o
   1   8   9     3702.51     3880.08     57.40 o
   2   8   9      612.90      598.54     22.07 o
   3   8   9     5729.67     5598.47     86.45 o
   4   8   9     3040.79     2954.42     47.77 o
   5   8   9     6119.10     6344.33     84.04 o
   6   8   9       18.01       27.20     17.47 o
   7   8   9    33178.58    32861.52    324.16 o
   8   8   9      229.63      218.34     21.45 o
   9   8   9    28674.94    27775.29    320.08 o
  10   8   9     2216.65     2119.64     60.47 o
  11   8   9     6302.79     6294.07     98.49 o
  12   8   9     9339.57     9999.29    151.40 o
  13   8   9     3698.44     3601.02     74.18 o
  14   8   9     6377.38     6228.86    104.31 o
  15   8   9       56.37       62.19     21.94 o
  16   8   9       64.30       31.68     26.45 o
 -20   9   9     2355.70     2476.29    105.77 o
 -19   9   9     1389.12     1484.74     54.40 o
 -18   9   9     4325.56     4628.98    131.47 o
 -17   9   9     2040.49     1936.80    151.41 o
 -16   9   9      221.19      253.08     56.30 o
 -15   9   9     8335.00     8174.39    217.37 o
 -14   9   9        0.30       -1.42     43.68 o
 -13   9   9    10272.02     9858.67    204.07 o
 -12   9   9     4874.52     4841.33    151.79 o
 -11   9   9     3106.85     3071.03     72.55 o
 -10   9   9    21216.77    20514.17    275.05 o
  -9   9   9      154.26      159.55     22.18 o
  -8   9   9     2860.21     2724.76     53.79 o
  -7   9   9     3587.41     3634.13     58.84 o
  -6   9   9     9715.57     9747.11    121.24 o
  -5   9   9     1963.16     2056.23     41.39 o
  -4   9   9    13787.97    13992.38    157.58 o
  -3   9   9     1092.17     1364.42     34.98 o
  -2   9   9     1029.99     1160.26     30.77 o
  -1   9   9     6267.57     6232.20     79.54 o
   0   9   9      686.85      733.57     25.01 o
   1   9   9    10022.39    10246.48    120.50 o
   2   9   9     2145.49     2160.26     40.23 o
   3   9   9     1374.04     1528.93     39.44 o
   4   9   9    20091.93    19716.91    218.37 o
   5   9   9      135.67      233.96     20.94 o
   6   9   9    13835.30    13681.44    159.90 o
   7   9   9     1998.78     2022.42     42.62 o
   8   9   9      863.27     1030.69     34.21 o
   9   9   9     6736.11     6346.91     90.15 o
  10   9   9     1787.69     1843.53     58.26 o
  11   9   9     6556.41     6046.40    103.52 o
  12   9   9     1635.30     1654.71     50.35 o
  13   9   9     1155.14     1077.80     39.72 o
  14   9   9      474.60      391.82     26.60 o
  15   9   9     5678.51     5620.74    116.79 o
 -19  10   9      515.42      511.62     49.01 o
 -18  10   9     5422.47     5478.18    116.76 o
 -17  10   9        6.92      -15.55     37.67 o
 -16  10   9     2303.67     2510.06    132.42 o
 -15  10   9     2208.56     2153.04    159.22 o
 -14  10   9      964.32      968.13     70.48 o
 -13  10   9     1754.36     1804.27     79.83 o
 -12  10   9      679.98      757.17     47.85 o
 -11  10   9     3090.33     3281.97     91.90 o
 -10  10   9     2630.28     2683.16     61.45 o
  -9  10   9     2386.30     2200.24     49.02 o
  -8  10   9      534.55      769.79     30.70 o
  -7  10   9    23015.00    22065.96    262.27 o
  -6  10   9     2154.51     2257.84     45.67 o
  -5  10   9    12185.29    11976.88    141.43 o
  -4  10   9    29710.53    29670.40    339.48 o
  -3  10   9     1272.37     1354.08     37.38 o
  -2  10   9    40838.11    39579.63    480.40 o
  -1  10   9      765.83      891.16     32.00 o
   0  10   9     5107.81     4955.67     73.53 o
   1  10   9       61.88       83.64     17.66 o
   2  10   9     4944.10     4962.07     74.12 o
   3  10   9      692.68      678.80     27.58 o
   4  10   9     1335.64     1375.45     39.42 o
   5  10   9     2203.80     2228.10     48.09 o
   6  10   9       27.35       60.26     20.05 o
   7  10   9     4586.25     4475.94     73.25 o
   8  10   9      239.33      305.57     24.65 o
   9  10   9     3913.20     3867.09     71.33 o
  10  10   9     4198.83     3956.95     78.26 o
  11  10   9     3301.52     3380.40     72.57 o
  12  10   9    10283.95    10450.68    168.35 o
  13  10   9     2903.63     2827.00     60.23 o
  14  10   9     6917.14     6759.32    130.22 o
  15  10   9     2636.40     2308.97     85.92 o
 -18  11   9      737.36      663.26     58.60 o
 -17  11   9     1168.22     1096.83     48.72 o
 -16  11   9       10.69      -23.67     31.22 o
 -15  11   9     8581.77     8019.74    200.94 o
 -14  11   9     1104.10     1161.24     79.44 o
 -13  11   9     4410.31     3989.39    159.27 o
 -12  11   9     3486.83     3541.46     97.05 o
 -11  11   9      262.44      267.84     32.36 o
 -10  11   9     2351.75     2433.33     69.05 o
  -9  11   9       84.94      127.44     27.51 o
  -8  11   9    11547.24    10905.02    148.82 o
  -7  11   9     4425.82     4429.32     70.06 o
  -6  11   9       57.48       38.37     18.13 o
  -5  11   9     2189.44     2454.24     48.59 o
  -4  11   9      338.48      467.73     25.22 o
  -3  11   9        4.36       35.43     18.97 o
  -2  11   9     1276.48     1261.90     39.47 o
  -1  11   9    17208.53    16639.37    216.38 o
   0  11   9     1932.85     1963.53     51.00 o
   1  11   9     7120.29     7021.00     95.22 o
   2  11   9     6511.31     6380.12     94.42 o
   3  11   9    10004.04     9718.87    137.51 o
   4  11   9     7478.61     7474.86    108.83 o
   5  11   9     3340.49     3413.72     66.80 o
   6  11   9     8498.27     8198.32    120.88 o
   7  11   9      212.71      192.91     25.21 o
   8  11   9       45.24       29.16     23.45 o
   9  11   9      239.22      239.64     27.29 o
  10  11   9      293.42      268.83     28.76 o
  11  11   9      307.74      307.53     28.50 o
  12  11   9     1213.48     1215.17     40.85 o
  13  11   9     1238.55     1413.72     51.05 o
  14  11   9      249.71      292.38     40.00 o
 -17  12   9     4240.96     3977.22    126.31 o
 -16  12   9     1151.20     1247.42     51.76 o
 -15  12   9     2618.14     2451.97     73.49 o
 -14  12   9       98.80      176.94     35.73 o
 -13  12   9      629.58      609.51     67.17 o
 -12  12   9     2553.52     2693.32    103.02 o
 -11  12   9     2005.32     1742.88     89.09 o
 -10  12   9     1952.64     2168.36     97.17 o
  -9  12   9     2541.95     2234.90     91.61 o
  -8  12   9    10710.09    10707.54    187.10 o
  -7  12   9     1480.59     1415.14     58.26 o
  -6  12   9     2561.98     2656.72     55.32 o
  -5  12   9     4265.92     4053.93     72.12 o
  -4  12   9    11465.56    11521.28    149.65 o
  -3  12   9     4083.88     3950.05     69.61 o
  -2  12   9     4866.95     4863.46     83.03 o
  -1  12   9     1388.45     1452.70     57.72 o
   0  12   9     2451.27     2558.74     58.18 o
   1  12   9     5558.73     5554.66     84.62 o
   2  12   9     2899.75     2814.33     64.29 o
   3  12   9      338.77      369.64     28.32 o
   4  12   9      797.38      830.66     39.66 o
   5  12   9     2807.80     2753.16     61.54 o
   6  12   9     5114.98     5046.47     93.18 o
   7  12   9      854.60      920.42     38.13 o
   8  12   9     2173.94     2184.88     58.15 o
   9  12   9     9428.21     9248.94    145.74 o
  10  12   9     8076.41     7628.16    129.31 o
  11  12   9     4718.08     4325.76     79.52 o
  12  12   9     9738.07     9393.17    183.83 o
  13  12   9      624.78      629.51     42.03 o
 -16  13   9      105.63      124.69     86.05 o
 -15  13   9     1215.87     1133.94     65.65 o
 -14  13   9     4447.07     4319.90    101.36 o
 -13  13   9     1675.99     1653.44     69.70 o
 -12  13   9     8586.60     8543.59    192.24 o
 -11  13   9     2831.18     2610.09     83.76 o
 -10  13   9     7452.00     7427.86    171.05 o
  -9  13   9     2852.17     2810.26     80.98 o
  -8  13   9     6704.13     6799.73    153.14 o
  -7  13   9      143.82      107.72     28.60 o
  -6  13   9     4340.53     4003.46     85.60 o
  -5  13   9     1618.85     1615.80     55.30 o
  -4  13   9       37.80       48.82     26.78 o
  -3  13   9     1567.73     1569.29     47.98 o
  -2  13   9     3781.40     3724.83     80.47 o
  -1  13   9     2845.68     2683.75     62.85 o
   0  13   9     2747.49     2751.80     61.79 o
   1  13   9     6846.67     6672.34    124.10 o
   2  13   9     2733.76     2718.71     70.04 o
   3  13   9    10691.60    10611.83    169.07 o
   4  13   9     2892.90     2860.01     68.82 o
   5  13   9    10312.10    10038.79    170.48 o
   6  13   9     7818.05     7389.00    118.90 o
   7  13   9     1422.75     1473.19     50.94 o
   8  13   9     4582.05     4576.03     91.35 o
   9  13   9      423.72      353.51     33.16 o
  10  13   9       35.04       22.17     24.85 o
  11  13   9     1236.52     1331.20     53.04 o
  12  13   9     1873.11     1788.66     75.76 o
 -15  14   9     3198.39     3450.31    129.21 o
 -14  14   9       15.52       30.21     24.92 o
 -13  14   9       18.80       65.46     29.33 o
 -12  14   9     1092.74     1190.67     72.00 o
 -11  14   9      305.17      263.56     35.40 o
 -10  14   9      262.31      302.29     38.52 o
  -9  14   9      362.22      376.01     38.29 o
  -8  14   9     6605.49     6525.72    150.51 o
  -7  14   9      964.95      982.65     48.72 o
  -6  14   9    11613.81    11652.51    226.54 o
  -5  14   9     5660.28     5800.48    122.43 o
  -4  14   9    11323.03    11203.01    203.16 o
  -3  14   9     1456.07     1606.24     99.17 o
  -2  14   9     8964.44     8758.66    166.62 o
  -1  14   9     1542.67     1525.20     79.74 o
   0  14   9      793.84      744.21     41.48 o
   1  14   9      293.77      284.79     32.10 o
   2  14   9      153.81      251.75     30.87 o
   3  14   9     1681.56     1580.72     62.42 o
   4  14   9        7.82        8.84     27.02 o
   5  14   9     1555.98     1653.62     81.10 o
   6  14   9     2705.01     2536.06     72.20 o
   7  14   9     1106.82     1157.45     41.78 o
   8  14   9     3719.21     3809.51     82.71 o
   9  14   9     2431.21     2405.06     74.86 o
  10  14   9     2530.70     2679.74     76.47 o
 -13  15   9     2111.32     2386.48     93.92 o
 -12  15   9     3806.97     3717.45     94.24 o
 -11  15   9     7137.89     7069.78    165.42 o
 -10  15   9     1809.96     1768.10     65.54 o
  -9  15   9    13124.18    12874.03    235.44 o
  -8  15   9      709.52      653.33     42.73 o
  -7  15   9     1490.30     1466.61     70.89 o
  -6  15   9     1462.41     1571.52     80.28 o
  -5  15   9      653.82      649.10     46.12 o
  -4  15   9     1274.75     1305.34     72.95 o
  -3  15   9     1406.82     1501.57     68.35 o
  -2  15   9      953.59     1000.98     52.38 o
  -1  15   9      999.40     1044.30     64.11 o
   0  15   9    11849.20    11447.02    215.86 o
   1  15   9     4381.70     4547.74    107.82 o
   2  15   9    15892.82    15625.20    299.90 o
   3  15   9     7202.72     7499.84    157.94 o
   4  15   9     7060.17     6620.24    134.44 o
   5  15   9     8908.01     8692.24    146.16 o
   6  15   9     4744.45     4758.60     97.49 o
   7  15   9     3732.55     3553.03    100.98 o
   8  15   9     1248.13     1267.40     48.84 o
   9  15   9      215.45      200.16     29.45 o
 -11  16   9     2608.36     2466.71    108.31 o
 -10  16   9     1449.96     1456.10     53.16 o
  -9  16   9     1828.64     1742.21     62.13 o
  -8  16   9     9430.78     9547.35    193.40 o
  -7  16   9     3034.73     3016.77     80.19 o
  -6  16   9    12233.48    12075.02    221.90 o
  -5  16   9     3458.39     3671.91     93.97 o
  -4  16   9      133.67      139.85     31.22 o
  -3  16   9     5476.42     5863.85    119.61 o
  -2  16   9       24.95       51.67     28.10 o
  -1  16   9      255.56      338.17     34.60 o
   0  16   9     2169.25     2213.20     69.52 o
   1  16   9      747.67      792.31     52.13 o
   2  16   9     5762.11     6089.46    127.46 o
   3  16   9     5565.29     5742.41    120.62 o
   4  16   9        5.80       50.95     27.36 o
   5  16   9      646.38      713.18     40.44 o
   6  16   9     3504.98     3328.68     81.99 o
   7  16   9      240.43      283.31     29.51 o
  -9  17   9    15311.80    15573.10    377.87 o
  -8  17   9      107.12       63.89     42.18 o
  -7  17   9     3524.86     3474.37     82.59 o
  -6  17   9     2392.97     2383.59     66.59 o
  -5  17   9       17.07       23.14     25.27 o
  -4  17   9     2323.95     2342.97     67.09 o
  -3  17   9       23.76      -12.29     24.66 o
  -2  17   9       82.00       74.28     26.91 o
  -1  17   9       39.92       74.94     27.80 o
   0  17   9     7355.40     7538.75    156.29 o
   1  17   9      114.79      208.61     32.89 o
   2  17   9    21702.79    21044.50    381.57 o
   3  17   9     5565.38     5820.91    124.00 o
   4  17   9     5407.78     5056.26    118.43 o
  -4  18   9      413.24      459.28     57.58 o
  -3  18   9     4802.94     4734.47    185.09 o
  -2  18   9       92.41       87.89     40.57 o
  -1  18   9     2661.00     2828.22    156.25 o
   0  18   9     1326.02     1068.39    104.17 o
 -22   0  10      989.87      820.33     68.76 o
 -21   0  10    12172.85    11423.00    318.06 o
 -20   0  10     5421.68     6276.22    267.43 o
 -19   0  10     1696.50     1494.77     90.76 o
 -18   0  10    15198.94    15428.05    382.12 o
 -17   0  10     3608.32     3115.57    109.27 o
 -16   0  10    15261.94    15376.12    261.26 o
 -15   0  10     5126.51     5197.45    131.36 o
 -14   0  10      875.79      812.40     42.97 o
 -13   0  10     9592.78     9456.09    171.85 o
 -12   0  10     4849.86     4933.65     95.15 o
 -11   0  10     7885.39     8484.29    140.39 o
 -10   0  10      637.74      633.23     29.80 o
  -9   0  10     5407.28     5622.51     85.63 o
  -8   0  10      551.64      475.04     26.11 o
  -7   0  10    29638.78    31136.56    520.46 o
  -6   0  10     5974.23     5822.66    108.91 o
  -5   0  10     1934.80     2420.35     51.25 o
  -4   0  10     5991.33     5494.18    309.83 o
  -3   0  10     5052.79     6330.19    341.88 o
  -2   0  10    45769.88    46432.11   2112.74 o
  -1   0  10     2440.45     3207.83    205.66 o
   0   0  10      504.62      451.39     82.80 o
   1   0  10    39694.78    39511.63   1805.57 o
   2   0  10    41191.74    44409.09   1016.95 o
   3   0  10    55184.00    54179.93    787.04 o
   4   0  10     6114.81     6732.64    134.81 o
   5   0  10     2429.78     2549.09     56.02 o
   6   0  10     1430.51     1338.81     45.75 o
   7   0  10      194.53      218.73     20.91 o
   8   0  10    14283.37    14118.29    214.19 o
   9   0  10      394.03      511.83     36.37 o
  10   0  10     3733.52     4017.00     95.06 o
  11   0  10      843.85      838.37     42.75 o
  12   0  10    32655.60    33473.11    555.90 o
  13   0  10     1166.97     1350.61     75.65 o
  14   0  10    16044.19    16618.67    304.21 o
  15   0  10     6970.42     6643.49    180.17 o
  16   0  10     1121.13     1428.32     69.73 o
  17   0  10    15221.94    14874.62    630.35 o
 -22   1  10     3318.49     3430.24    100.01 o
 -21   1  10     7215.41     6937.13    150.00 o
 -20   1  10      212.54      164.59     33.26 o
 -19   1  10     6118.89     5833.96    180.45 o
 -18   1  10      534.37      468.90     36.58 o
 -17   1  10      206.08      246.06     29.57 o
 -16   1  10     7878.48     7367.10    120.41 o
 -15   1  10     5770.68     5689.68     99.10 o
 -14   1  10      971.88      919.23     37.46 o
 -13   1  10     2205.47     2128.20     45.50 o
 -12   1  10     7589.77     7434.45     88.41 o
 -11   1  10       35.63       84.04     14.28 o
 -10   1  10    43261.14    41398.91    384.85 o
  -9   1  10     4416.17     5258.03     61.02 o
  -8   1  10    35242.82    34648.36    384.04 o
  -7   1  10    36797.95    40050.12    468.24 o
  -6   1  10     8019.79     8031.47    105.00 o
  -5   1  10    37627.75    41456.47    495.73 o
  -4   1  10      443.87      559.78     21.35 o
  -3   1  10     5326.50     5209.35    173.90 o
  -2   1  10     4139.27     4659.66    158.72 o
  -1   1  10    20430.45    21192.86    703.52 o
   0   1  10    10857.75    12029.06    897.44 o
   1   1  10    23196.91    22971.50   1030.99 o
   2   1  10     2507.03     2891.47     50.74 o
   3   1  10    15298.48    15557.77    170.83 o
   4   1  10    34979.28    34801.95    376.67 o
   5   1  10     1929.20     2173.00     35.72 o
   6   1  10    18117.50    17904.48    182.31 o
   7   1  10    15303.59    15031.98    156.78 o
   8   1  10     8162.37     8274.72     95.62 o
   9   1  10     5383.80     5393.47     69.87 o
  10   1  10     7503.30     7689.55    104.76 o
  11   1  10     1802.56     1944.05     43.68 o
  12   1  10      366.87      367.99     25.61 o
  13   1  10       88.81      113.11     22.34 o
  14   1  10     1182.79     1214.74     40.51 o
  15   1  10    15396.68    16034.89    214.84 o
  16   1  10      719.57      721.42     36.64 o
  17   1  10     8332.90     7423.88    244.58 o
 -22   2  10       12.91       12.30     24.42 o
 -21   2  10     7563.89     7105.44    163.58 o
 -20   2  10     5165.85     5554.90    141.95 o
 -19   2  10      730.37      678.96     43.44 o
 -18   2  10    18490.49    18336.32    378.44 o
 -17   2  10      414.78      387.16     36.38 o
 -16   2  10     8921.29     8872.34    139.43 o
 -15   2  10     1660.03     1766.29     46.42 o
 -14   2  10      456.21      380.59     25.85 o
 -13   2  10    11170.28    10589.29    153.60 o
 -12   2  10     3272.94     2999.96     49.89 o
 -11   2  10     7282.86     6987.22     85.32 o
 -10   2  10        2.21       19.26     15.78 o
  -9   2  10     7476.45     7892.21     84.99 o
  -8   2  10     5015.20     5237.35     71.02 o
  -7   2  10    12998.62    13360.67    164.53 o
  -6   2  10     6390.83     6511.23     88.21 o
  -5   2  10     3421.61     3690.91     53.55 o
  -4   2  10    13744.68    13871.84    170.71 o
  -3   2  10     2092.99     2853.03    116.27 o
  -2   2  10    29866.02    30126.10    814.27 o
  -1   2  10     5496.86     6766.63    212.85 o
   0   2  10    10208.98    10467.61    371.12 o
   1   2  10    12358.73    12427.19    197.36 o
   2   2  10     2731.88     2883.97     36.40 o
   3   2  10    26542.28    26154.84    312.73 o
   4   2  10     1999.74     2035.70     33.04 o
   5   2  10       12.10       13.15     10.96 o
   6   2  10     1884.35     1915.97     34.91 o
   7   2  10      861.68      900.26     22.87 o
   8   2  10     3189.47     3204.68     47.21 o
   9   2  10     1797.98     1823.29     36.86 o
  10   2  10      779.45      717.76     26.41 o
  11   2  10       66.03       76.22     19.98 o
  12   2  10    13468.85    13827.06    169.30 o
  13   2  10       22.22       48.12     21.58 o
  14   2  10    10518.06    11014.97    157.10 o
  15   2  10     1897.06     1711.08     66.59 o
  16   2  10      910.34      970.35     38.48 o
  17   2  10     9363.47     9213.01    424.68 o
 -22   3  10     1060.31     1016.27     76.47 o
 -21   3  10    10227.34    10243.15    203.05 o
 -20   3  10       18.10       24.74     29.17 o
 -19   3  10     3292.22     3541.84     89.55 o
 -18   3  10      522.56      408.46     38.12 o
 -17   3  10       69.88      110.29     31.41 o
 -16   3  10     1546.53     1551.81     71.05 o
 -15   3  10      652.91      761.65     34.07 o
 -14   3  10      110.17      128.94     22.73 o
 -13   3  10     3399.69     3488.82     62.20 o
 -12   3  10     8979.67     8628.62    115.35 o
 -11   3  10     2445.73     2697.37     49.40 o
 -10   3  10    36082.09    34681.39    376.90 o
  -9   3  10      210.92      238.38     15.69 o
  -8   3  10     5561.14     5363.12     61.19 o
  -7   3  10    19610.38    19697.94    222.79 o
  -6   3  10      606.38      730.39     21.10 o
  -5   3  10    10385.59     9591.06    123.69 o
  -4   3  10     1730.66     1907.89     33.11 o
  -3   3  10    10946.34    11698.81    145.79 o
  -2   3  10     5704.49     6355.60     86.50 o
  -1   3  10     3484.59     3183.82     44.68 o
   0   3  10     4095.88     4648.59     62.42 o
   1   3  10    25625.91    26895.45    305.64 o
   2   3  10     6184.72     5749.51     71.98 o
   3   3  10     7754.23     7477.93     84.44 o
   4   3  10    54943.46    56323.44    573.17 o
   5   3  10     3858.84     4241.08     49.46 o
   6   3  10    24816.32    25535.43    239.16 o
   7   3  10    11361.96    10813.75    109.40 o
   8   3  10     3722.82     3952.35     52.32 o
   9   3  10    10471.79    10442.82    118.89 o
  10   3  10     1053.16     1096.19     31.83 o
  11   3  10     5668.24     5677.81     83.09 o
  12   3  10     1797.81     1713.44     42.52 o
  13   3  10      109.98      111.95     23.12 o
  14   3  10      446.32      443.43     28.14 o
  15   3  10     6113.86     5931.20    102.17 o
  16   3  10       32.66       46.71     21.95 o
  17   3  10     5185.13     4905.12    175.65 o
 -22   4  10      107.15       84.10     56.09 o
 -21   4  10     1353.79     1379.24     57.94 o
 -20   4  10     4635.38     4674.31    104.36 o
 -19   4  10      258.87      232.70     32.50 o
 -18   4  10    16833.08    16287.41    267.33 o
 -17   4  10       98.27      134.08     30.41 o
 -16   4  10    25001.81    24137.43    394.77 o
 -15   4  10      332.49      425.85     28.88 o
 -14   4  10     8331.28     8073.68    118.26 o
 -13   4  10    13981.67    13658.43    172.20 o
 -12   4  10       22.64       16.48     18.31 o
 -11   4  10     3962.78     3880.60     60.79 o
 -10   4  10     4687.31     4557.66     63.02 o
  -9   4  10     5831.89     5958.42     70.07 o
  -8   4  10      473.19      532.96     18.16 o
  -7   4  10    44080.76    47775.63    455.91 o
  -6   4  10      111.20      223.29     16.04 o
  -5   4  10      870.43      972.36     29.53 o
  -4   4  10    14550.46    14768.54    185.19 o
  -3   4  10      438.00      666.90     19.24 o
  -2   4  10    22816.97    23240.59    282.97 o
  -1   4  10      921.51     1111.97     25.16 o
   0   4  10     7786.03     7523.16     92.90 o
   1   4  10    12515.50    12729.36    151.07 o
   2   4  10      639.66      618.24     16.34 o
   3   4  10    10374.05    10155.29    107.92 o
   4   4  10        8.13       26.53      9.59 o
   5   4  10       24.27       25.85     10.50 o
   6   4  10     7790.10     8094.19     84.70 o
   7   4  10     1716.30     1912.12     33.66 o
   8   4  10     4194.52     4393.93     56.68 o
   9   4  10      721.11      700.47     25.69 o
  10   4  10     1356.57     1446.23     37.22 o
  11   4  10      806.04      773.29     30.10 o
  12   4  10     1930.23     2146.92     51.05 o
  13   4  10      751.55      714.09     32.52 o
  14   4  10     7883.64     8019.93    125.48 o
  15   4  10     2825.38     2991.13     71.19 o
  16   4  10      782.27      724.15     44.64 o
 -21   5  10     7593.90     7554.44    156.93 o
 -20   5  10     1621.36     1811.30     59.40 o
 -19   5  10     2393.62     2506.88     81.17 o
 -18   5  10       84.26      122.38     31.25 o
 -17   5  10     2121.79     2193.70     80.90 o
 -16   5  10      101.66       93.22     27.97 o
 -15   5  10     6512.75     6508.65    106.29 o
 -14   5  10     3252.98     3155.40     57.65 o
 -13   5  10    11496.07    11466.37    140.83 o
 -12   5  10     3191.59     3100.09     54.65 o
 -11   5  10     5755.72     6005.13     82.44 o
 -10   5  10    15868.75    14968.97    169.68 o
  -9   5  10      314.99      397.48     19.57 o
  -8   5  10     6270.82     5950.62     69.61 o
  -7   5  10    28411.08    29277.45    294.51 o
  -6   5  10     1823.84     2047.83     30.94 o
  -5   5  10    15681.67    16287.49    191.77 o
  -4   5  10      341.37      332.67     16.41 o
  -3   5  10     7618.37     7418.26     87.62 o
  -2   5  10      274.43      211.62     13.30 o
  -1   5  10     9211.12    10117.08    118.93 o
   0   5  10      599.85      601.34     18.21 o
   1   5  10     8247.25     8619.78     92.68 o
   2   5  10      788.51      759.48     16.81 o
   3   5  10     2370.50     2290.67     31.38 o
   4   5  10    29880.29    30284.83    267.96 o
   5   5  10       35.00      205.87     12.86 o
   6   5  10    17684.84    18158.77    169.84 o
   7   5  10     2991.32     2794.96     42.20 o
   8   5  10      900.60     1011.30     28.80 o
   9   5  10    15308.55    15100.60    167.37 o
  10   5  10       89.41       43.99     19.93 o
  11   5  10     8360.24     8249.91    110.49 o
  12   5  10      471.01      445.29     28.30 o
  13   5  10       49.45        5.69     21.23 o
  14   5  10      410.07      427.08     29.52 o
  15   5  10     2088.61     2076.51     68.14 o
  16   5  10      729.29      673.41     32.29 o
 -21   6  10      119.10       61.53     50.39 o
 -20   6  10     2443.89     2565.28     80.23 o
 -19   6  10      915.50      842.29     50.17 o
 -18   6  10     6465.76     6370.28    148.31 o
 -17   6  10     4092.33     3774.89     94.78 o
 -16   6  10    10917.57    10489.13    197.99 o
 -15   6  10     3954.70     3884.99    115.21 o
 -14   6  10     3614.77     3407.41     73.85 o
 -13   6  10     2381.97     2535.75     61.50 o
 -12   6  10     2335.28     2136.96     47.46 o
 -11   6  10      221.83      240.91     22.12 o
 -10   6  10     4901.03     4640.85     76.62 o
  -9   6  10       76.71       49.60     16.59 o
  -8   6  10       61.58      115.81     16.39 o
  -7   6  10     1826.05     1924.64     35.88 o
  -6   6  10       23.47       54.57     11.96 o
  -5   6  10     2258.65     2251.91     36.64 o
  -4   6  10     5809.47     5450.10     61.45 o
  -3   6  10     1827.74     1806.07     30.73 o
  -2   6  10    22402.02    22496.22    217.38 o
  -1   6  10       77.48      128.19     11.67 o
   0   6  10    14537.18    14828.63    145.58 o
   1   6  10     6437.56     6779.32     74.18 o
   2   6  10     2646.75     2703.07     34.51 o
   3   6  10     3224.60     3087.16     39.59 o
   4   6  10     1169.20     1229.58     24.63 o
   5   6  10        0.84       -7.65     12.07 o
   6   6  10     3418.93     3469.87     46.18 o
   7   6  10     2641.89     2656.32     44.76 o
   8   6  10      239.74      325.14     21.41 o
   9   6  10    17764.19    17726.78    193.25 o
  10   6  10     1484.76     1722.59     42.79 o
  11   6  10     7816.86     7817.84    113.72 o
  12   6  10     1399.43     1578.96     43.36 o
  13   6  10     1517.85     1575.48     58.44 o
  14   6  10     5382.79     5419.08     95.83 o
  15   6  10      688.57      715.65     34.03 o
  16   6  10      718.15      592.53     62.23 o
 -20   7  10      753.43      811.40     49.17 o
 -19   7  10      451.64      515.44     41.28 o
 -18   7  10      464.03      429.59     42.02 o
 -17   7  10      450.38      509.22     45.30 o
 -16   7  10      198.00      206.28     34.41 o
 -15   7  10     3562.95     3389.65     89.97 o
 -14   7  10      601.14      701.73     37.31 o
 -13   7  10     4799.31     4808.85     81.05 o
 -12   7  10     7167.10     7065.44    108.37 o
 -11   7  10     2354.85     2454.73     54.45 o
 -10   7  10     2413.57     2223.61     50.33 o
  -9   7  10     5682.47     5647.21     87.76 o
  -8   7  10     1926.14     1912.84     41.57 o
  -7   7  10     1657.18     1778.35     38.90 o
  -6   7  10     7187.08     7058.47     86.34 o
  -5   7  10     3243.85     3278.17     43.81 o
  -4   7  10     1861.88     1973.10     33.34 o
  -3   7  10     3403.82     3346.83     43.77 o
  -2   7  10     2087.74     2040.23     32.29 o
  -1   7  10       83.50      224.28     12.81 o
   0   7  10     4660.01     4657.10     51.85 o
   1   7  10       36.19       67.33     11.25 o
   2   7  10      636.73      627.82     18.52 o
   3   7  10     8233.28     8236.45     89.93 o
   4   7  10       84.45      135.52     14.14 o
   5   7  10    11614.41    11381.93    145.50 o
   6   7  10      445.48      495.78     22.28 o
   7   7  10     1687.96     1678.52     36.80 o
   8   7  10     1402.06     1486.31     36.51 o
   9   7  10     1697.16     1693.29     42.49 o
  10   7  10     1725.43     1843.46     42.88 o
  11   7  10      974.05      954.76     35.80 o
  12   7  10      211.05      147.76     23.74 o
  13   7  10     1724.95     1664.28     47.35 o
  14   7  10      211.53      181.67     26.00 o
  15   7  10      344.38      312.92     27.93 o
 -20   8  10       82.38       82.42     32.81 o
 -19   8  10      134.27      166.57     31.85 o
 -18   8  10      605.01      628.05     44.44 o
 -17   8  10     9981.38     9840.22    206.51 o
 -16   8  10      794.95      729.30     46.79 o
 -15   8  10     5116.55     5017.25    131.63 o
 -14   8  10     3563.80     3491.76     87.10 o
 -13   8  10       15.49       -2.30     24.72 o
 -12   8  10      996.66     1025.87     44.89 o
 -11   8  10      281.13      369.42     27.99 o
 -10   8  10       73.86       73.20     20.91 o
  -9   8  10      437.13      455.93     25.77 o
  -8   8  10      450.50      471.96     23.97 o
  -7   8  10      911.81      907.33     29.25 o
  -6   8  10     2500.03     2410.15     43.20 o
  -5   8  10     3899.14     3939.45     56.84 o
  -4   8  10     1219.04     1207.47     28.22 o
  -3   8  10    11572.55    11546.80    126.58 o
  -2   8  10     2912.48     2894.73     40.79 o
  -1   8  10    27250.12    27570.13    262.35 o
   0   8  10     9008.11     8611.33     89.58 o
   1   8  10      207.33      321.31     16.32 o
   2   8  10    15683.61    15636.13    161.83 o
   3   8  10     2359.32     2504.69     40.57 o
   4   8  10     3424.73     3408.11     55.58 o
   5   8  10       14.68       17.35     15.47 o
   6   8  10      249.95      319.75     21.87 o
   7   8  10     2384.83     2538.15     46.22 o
   8   8  10     9375.88     9674.83    121.72 o
   9   8  10     9278.52     9145.33    116.12 o
  10   8  10     6839.93     7428.77    109.51 o
  11   8  10     6725.15     6445.12     97.64 o
  12   8  10     2868.72     2981.45     61.36 o
  13   8  10      589.86      654.93     31.03 o
  14   8  10      702.56      795.81     34.15 o
  15   8  10      209.72      232.28     42.90 o
 -19   9  10      962.65      955.03     63.73 o
 -18   9  10     1049.98     1002.14     46.21 o
 -17   9  10       37.78       79.49     29.49 o
 -16   9  10      314.13      388.60     52.35 o
 -15   9  10      166.52      277.20     35.33 o
 -14   9  10     6168.36     5777.97    160.52 o
 -13   9  10     1371.69     1541.35     70.19 o
 -12   9  10     3336.31     3114.38     65.76 o
 -11   9  10    10790.40    10612.36    158.90 o
 -10   9  10     1024.03     1083.92     35.62 o
  -9   9  10     1993.48     1996.98     55.87 o
  -8   9  10       99.58      185.58     20.56 o
  -7   9  10      694.48      727.78     28.49 o
  -6   9  10     5583.73     5547.52     78.15 o
  -5   9  10     4000.33     4123.12     64.51 o
  -4   9  10     2846.63     2844.32     47.19 o
  -3   9  10     1589.13     1733.34     37.09 o
  -2   9  10      140.93      133.62     16.82 o
  -1   9  10      103.68      170.86     16.71 o
   0   9  10      705.66      781.85     25.77 o
   1   9  10     1098.08     1172.39     31.71 o
   2   9  10     4009.23     4103.15     60.97 o
   3   9  10     3912.60     4026.23     62.29 o
   4   9  10     4641.35     4698.33     69.89 o
   5   9  10     3288.36     3260.79     55.05 o
   6   9  10      624.95      693.67     27.48 o
   7   9  10     6650.10     6278.08     86.36 o
   8   9  10    11166.20    11432.52    138.53 o
   9   9  10       55.80      123.56     23.23 o
  10   9  10     8859.68     9072.87    132.77 o
  11   9  10        6.31       62.17     21.75 o
  12   9  10     6758.15     6850.09    111.12 o
  13   9  10      193.88      219.06     25.66 o
  14   9  10      961.38      931.61     37.83 o
 -19  10  10      536.42      617.05    121.53 o
 -18  10  10      862.82     1018.38     43.94 o
 -17  10  10     4622.68     4638.57    109.66 o
 -16  10  10       37.40       79.26     38.68 o
 -15  10  10      702.27      735.30     45.97 o
 -14  10  10     7061.10     6813.42    151.46 o
 -13  10  10     6075.39     5685.99    145.37 o
 -12  10  10    10138.33     9963.40    259.82 o
 -11  10  10     4791.60     4395.84     91.74 o
 -10  10  10      286.60      416.01     29.95 o
  -9  10  10     6649.48     6272.67     91.07 o
  -8  10  10     4062.31     3724.22     69.95 o
  -7  10  10     1502.89     1433.41     39.76 o
  -6  10  10    10711.98    10143.61    127.61 o
  -5  10  10     4513.00     4619.81     69.74 o
  -4  10  10     2831.21     2626.05     50.63 o
  -3  10  10    12479.07    12184.73    157.48 o
  -2  10  10     2046.49     2080.54     46.28 o
  -1  10  10    10050.34     9975.68    134.59 o
   0  10  10    15564.18    15542.68    193.93 o
   1  10  10      271.53      355.69     22.05 o
   2  10  10     1012.38     1192.13     36.50 o
   3  10  10     4328.82     4462.93     70.04 o
   4  10  10     1161.00     1269.01     36.87 o
   5  10  10     2071.55     2109.39     48.49 o
   6  10  10     5251.20     5232.61     79.01 o
   7  10  10       78.38      156.65     21.38 o
   8  10  10     7307.23     7763.67    116.41 o
   9  10  10      190.39      209.44     25.90 o
  10  10  10     5809.68     5968.33     97.66 o
  11  10  10     6500.91     6233.96    103.95 o
  12  10  10      256.61      286.24     24.08 o
  13  10  10     5512.39     5464.11    134.28 o
  14  10  10      599.34      758.55    114.85 o
 -18  11  10       20.74       94.95     68.97 o
 -17  11  10       33.39       79.36     24.66 o
 -16  11  10     6681.47     6610.44    135.43 o
 -15  11  10       47.16       84.60     29.86 o
 -14  11  10     7780.70     7661.36    178.81 o
 -13  11  10      135.86      242.80     36.38 o
 -12  11  10      242.45      211.30     35.69 o
 -11  11  10     3899.41     3909.08     97.30 o
 -10  11  10      232.89      349.08     30.85 o
  -9  11  10      975.94     1067.88     39.65 o
  -8  11  10        4.37        5.10     20.14 o
  -7  11  10      514.78      540.17     28.42 o
  -6  11  10     3963.45     3896.33     64.13 o
  -5  11  10     4085.60     4154.78     68.10 o
  -4  11  10    11827.45    11485.78    157.51 o
  -3  11  10      337.89      355.48     25.36 o
  -2  11  10       76.90      142.98     22.52 o
  -1  11  10      163.04      219.78     23.18 o
   0  11  10     3808.42     3781.26     65.96 o
   1  11  10       23.81       37.99     18.00 o
   2  11  10       33.02       81.26     19.38 o
   3  11  10     3310.68     3394.56     63.30 o
   4  11  10      173.79      169.09     22.75 o
   5  11  10     2716.99     2829.58     60.62 o
   6  11  10     3100.03     3062.32     66.85 o
   7  11  10     3777.23     3656.60    101.40 o
   8  11  10      164.20      154.63     26.56 o
   9  11  10      901.58      956.07     45.31 o
  10  11  10     2622.83     2607.30     61.22 o
  11  11  10      191.86      248.68     24.45 o
  12  11  10     1890.46     1883.03     69.98 o
  13  11  10     1414.69     1063.05    128.21 o
 -17  12  10     6932.86     6500.80    201.39 o
 -16  12  10      110.54       88.66     25.40 o
 -15  12  10      771.66      712.08     40.70 o
 -14  12  10     3919.57     3881.22     89.66 o
 -13  12  10       26.38       28.44     29.81 o
 -12  12  10     5342.53     5239.57    152.90 o
 -11  12  10      287.74      327.52     37.70 o
 -10  12  10      806.86      680.90     37.55 o
  -9  12  10     1884.38     1752.66     67.81 o
  -8  12  10     1825.01     1729.54     57.93 o
  -7  12  10     4591.27     4690.93     87.92 o
  -6  12  10     6351.63     5980.96    103.94 o
  -5  12  10       56.10       58.79     21.95 o
  -4  12  10     2795.00     2923.51     62.18 o
  -3  12  10     5720.50     5707.22     98.37 o
  -2  12  10     1406.97     1546.50     47.16 o
  -1  12  10     4121.93     4374.54     79.53 o
   0  12  10     5004.38     4682.82     90.76 o
   1  12  10      527.29      724.26     34.69 o
   2  12  10    20826.54    20797.04    316.77 o
   3  12  10     1095.07     1115.75     39.19 o
   4  12  10     4065.84     4082.18     81.42 o
   5  12  10      358.57      354.28     28.92 o
   6  12  10     8832.17     9217.13    133.23 o
   7  12  10     2115.75     2366.26     58.11 o
   8  12  10    15513.09    15577.20    223.20 o
   9  12  10       22.88       58.66     23.18 o
  10  12  10     3168.59     3240.72     66.40 o
  11  12  10     5450.78     5074.03    160.98 o
  12  12  10       54.88      122.86     88.14 o
 -16  13  10     3970.36     4020.65    138.91 o
 -15  13  10     3408.62     3474.31     87.60 o
 -14  13  10     4490.11     4603.03     96.93 o
 -13  13  10       53.91      108.71     29.93 o
 -12  13  10      687.86      670.13     45.35 o
 -11  13  10    12625.42    12411.48    244.18 o
 -10  13  10     2647.84     2982.03     89.57 o
  -9  13  10     8986.35     9539.18    186.66 o
  -8  13  10      418.05      495.64     33.89 o
  -7  13  10       29.10       36.16     24.40 o
  -6  13  10     3895.40     3798.93     87.09 o
  -5  13  10     5111.97     4755.34     92.61 o
  -4  13  10       83.99       89.89     27.16 o
  -3  13  10     1898.75     1731.69     50.69 o
  -2  13  10     2626.36     2573.20     64.74 o
  -1  13  10     1513.96     1440.41     47.21 o
   0  13  10    13611.98    13466.28    195.44 o
   1  13  10     1533.87     1629.47     66.01 o
   2  13  10     2446.10     2587.19     69.67 o
   3  13  10     1083.99     1172.68     53.10 o
   4  13  10      174.36      246.36     27.22 o
   5  13  10     6032.01     6143.29    105.71 o
   6  13  10     3974.90     4319.80     78.04 o
   7  13  10     3659.33     3631.90     71.56 o
   8  13  10      239.69      247.60     29.41 o
   9  13  10      572.41      629.34     30.44 o
  10  13  10     3864.34     3841.43    107.58 o
  11  13  10      521.73      416.67     98.83 o
 -14  14  10     3927.53     3799.92     92.57 o
 -13  14  10     1466.10     1439.52     52.26 o
 -12  14  10    13992.40    13420.41    243.68 o
 -11  14  10      469.29      528.00     38.55 o
 -10  14  10     2751.92     2636.00     79.38 o
  -9  14  10     7348.03     7388.95    159.70 o
  -8  14  10     1310.47     1486.82     64.28 o
  -7  14  10     3092.82     3504.48     84.12 o
  -6  14  10     7526.19     7318.41    133.27 o
  -5  14  10      209.44      308.54     30.20 o
  -4  14  10      494.22      598.89     44.56 o
  -3  14  10    10584.35    10597.14    168.40 o
  -2  14  10     1206.46     1428.93     54.52 o
  -1  14  10     6418.84     6736.20    119.67 o
   0  14  10     1270.37     1262.70     46.30 o
   1  14  10       20.17       64.59     26.02 o
   2  14  10    10113.59     9804.65    171.56 o
   3  14  10     9050.62     8809.88    165.72 o
   4  14  10      768.51      785.01     40.29 o
   5  14  10      314.30      300.13     28.64 o
   6  14  10     1157.68     1252.50     45.75 o
   7  14  10      476.19      520.22     30.00 o
   8  14  10     4170.33     4175.08    101.74 o
   9  14  10      254.13      226.21     29.58 o
 -13  15  10       42.42       -2.50     34.61 o
 -12  15  10       68.25       45.42     25.53 o
 -11  15  10     4076.41     4198.97     89.40 o
 -10  15  10     7894.42     7931.04    163.41 o
  -9  15  10     4391.55     4523.42    108.31 o
  -8  15  10     3352.66     3294.83     83.58 o
  -7  15  10       36.42      110.62     28.14 o
  -6  15  10     1329.79     1396.32     49.07 o
  -5  15  10     7631.24     7490.42    131.13 o
  -4  15  10     1877.41     1834.39     53.43 o
  -3  15  10     1963.03     1794.73     56.99 o
  -2  15  10      700.76      826.37     38.45 o
  -1  15  10     1894.93     2127.70     57.09 o
   0  15  10     8501.31     8791.98    150.77 o
   1  15  10     9201.07     9679.39    160.04 o
   2  15  10       41.97      186.04     27.32 o
   3  15  10        4.92       20.30     24.11 o
   4  15  10     3311.90     3310.31     69.54 o
   5  15  10    11187.46    10117.37    158.70 o
   6  15  10      935.14      998.47     38.20 o
   7  15  10      105.17      156.08     26.08 o
   8  15  10      681.50      763.28     74.79 o
 -11  16  10     2411.02     2492.01    200.32 o
 -10  16  10      200.80      306.55     29.78 o
  -9  16  10     1679.84     1700.47     56.96 o
  -8  16  10     1674.81     1795.86     61.01 o
  -7  16  10     2703.05     2992.99     76.42 o
  -6  16  10     1015.37     1081.04     48.49 o
  -5  16  10       34.38       21.71     28.55 o
  -4  16  10      232.08      221.31     26.07 o
  -3  16  10     4874.71     4857.04     89.10 o
  -2  16  10     3273.78     3193.76     67.71 o
  -1  16  10     1985.01     1963.92     61.29 o
   0  16  10      908.38      857.26     37.59 o
   1  16  10      450.34      496.21     32.35 o
   2  16  10      197.00      234.37     30.08 o
   3  16  10     9556.73     8881.51    160.51 o
   4  16  10      132.21      148.64     23.95 o
   5  16  10     1125.66     1089.96     56.41 o
   6  16  10      705.59      930.06     50.02 o
  -7  17  10      354.86      452.68     32.80 o
  -6  17  10     1982.81     2069.72     61.19 o
  -5  17  10     1858.63     1785.43     53.53 o
  -4  17  10      528.65      533.66     32.37 o
  -3  17  10      487.69      537.60     32.64 o
  -2  17  10       21.91       14.55     23.04 o
  -1  17  10     1878.32     2255.48     70.50 o
   0  17  10      915.60     1073.53     43.57 o
   1  17  10     4288.66     4287.88    102.30 o
   2  17  10      495.58      687.25     50.56 o
 -22   1  11       89.38       92.45     26.60 o
 -21   1  11       45.06       56.56     25.98 o
 -20   1  11      264.69      267.08     33.50 o
 -19   1  11      256.15      217.22     32.12 o
 -18   1  11      146.30      192.14     28.92 o
 -17   1  11      156.65      218.24     29.16 o
 -16   1  11       52.20       23.89     21.51 o
 -15   1  11       58.30       73.28     21.02 o
 -14   1  11     1410.44     1409.64     40.61 o
 -13   1  11      185.24      174.40     21.37 o
 -12   1  11      336.29      360.38     20.71 o
 -11   1  11      541.78      515.31     19.07 o
 -10   1  11     1634.28     1754.67     27.97 o
  -9   1  11      378.65      326.48     13.77 o
  -8   1  11     5363.43     5819.84     61.94 o
  -7   1  11      247.28      211.05     11.58 o
  -6   1  11      137.15      101.15      9.09 o
  -5   1  11      794.87      883.96     24.23 o
  -4   1  11       25.34       29.77     38.19 o
  -3   1  11     5090.00     5253.40    256.41 o
  -2   1  11       26.41       40.35     60.10 o
  -1   1  11     3447.64     3671.33    165.25 o
   0   1  11    13505.89    13537.18    349.82 o
   1   1  11     8912.44     9078.40    194.51 o
   2   1  11     2410.34     2567.83     51.35 o
   3   1  11      615.61      538.20     14.62 o
   4   1  11      752.29      867.64     24.33 o
   5   1  11      120.33      121.27     13.77 o
   6   1  11      343.88      359.85     14.36 o
   7   1  11      381.32      435.81     22.03 o
   8   1  11     3438.44     3366.88     54.90 o
   9   1  11       13.81       38.58     17.06 o
  10   1  11      248.67      240.31     20.28 o
  11   1  11      360.85      453.49     27.16 o
  12   1  11     1355.18     1312.46     42.14 o
  13   1  11      924.09      920.33     37.60 o
  14   1  11      890.45      935.87     33.63 o
  15   1  11       42.86       50.34     23.77 o
  16   1  11     1565.12     1506.30     74.78 o
 -22   2  11     1051.37     1147.11     73.59 o
 -21   2  11       89.20       43.58     25.39 o
 -20   2  11       13.92       28.95     27.82 o
 -19   2  11      375.25      395.90     37.76 o
 -18   2  11     1014.42      822.23     39.67 o
 -17   2  11       10.40      -10.39     23.18 o
 -16   2  11     2091.36     2088.01     59.65 o
 -15   2  11      863.32      798.41     33.61 o
 -14   2  11       22.65       14.42     19.58 o
 -13   2  11    11914.38    11930.23    156.75 o
 -12   2  11     5356.91     4875.30     67.94 o
 -11   2  11    12056.68    11503.71    121.63 o
 -10   2  11       33.90       21.76     12.31 o
  -9   2  11      926.81     1071.58     21.35 o
  -8   2  11      548.12      564.02     16.04 o
  -7   2  11     4695.79     4754.46     52.77 o
  -6   2  11      101.93      155.93     12.82 o
  -5   2  11     1700.63     1742.62     25.35 o
  -4   2  11      466.28      473.18     16.47 o
  -3   2  11     2011.07     1927.55     64.01 o
  -2   2  11     5675.39     5852.60    195.29 o
  -1   2  11     5382.91     6041.34    237.02 o
   0   2  11      271.05      253.85     13.17 o
   1   2  11      562.41      463.34     20.92 o
   2   2  11      251.93      247.13     16.15 o
   3   2  11     3908.62     4006.88     45.88 o
   4   2  11     2825.93     2983.12     42.58 o
   5   2  11      418.23      466.67     14.72 o
   6   2  11      504.75      579.11     17.54 o
   7   2  11     1017.54      933.20     25.83 o
   8   2  11      523.79      597.14     23.17 o
   9   2  11      764.30      818.53     27.38 o
  10   2  11     7674.33     7686.11    128.16 o
  11   2  11       12.85       -0.01     19.50 o
  12   2  11     3468.96     3525.88     71.67 o
  13   2  11     2094.92     2025.51     53.86 o
  14   2  11     2428.64     2547.69     58.73 o
  15   2  11       58.72       52.92     24.93 o
  16   2  11      160.22      138.69     38.81 o
 -21   3  11      454.26      555.55     37.86 o
 -20   3  11      539.52      507.58     37.79 o
 -19   3  11       64.70      112.32     29.35 o
 -18   3  11       23.56       12.07     23.57 o
 -17   3  11     6641.44     6979.53    123.13 o
 -16   3  11     2731.35     3022.16     60.46 o
 -15   3  11    14570.95    14513.40    196.17 o
 -14   3  11     1232.35     1258.96     38.23 o
 -13   3  11      255.32      180.67     21.83 o
 -12   3  11      112.27       79.96     16.53 o
 -11   3  11     1513.77     1352.22     32.31 o
 -10   3  11    11851.78    11620.33    116.77 o
  -9   3  11      452.85      451.99     15.96 o
  -8   3  11      987.10     1004.00     20.01 o
  -7   3  11      154.69      166.77     10.81 o
  -6   3  11     1454.96     1474.32     27.08 o
  -5   3  11    10642.87    10844.59    120.58 o
  -4   3  11     2580.23     2671.77     32.16 o
  -3   3  11      678.87      732.90     19.53 o
  -2   3  11    10568.23    11147.36    145.30 o
  -1   3  11     2492.98     2433.12     38.52 o
   0   3  11    15679.39    15476.65    206.56 o
   1   3  11      506.53      616.54     14.15 o
   2   3  11     6038.51     5698.75     58.77 o
   3   3  11      270.19      265.03     12.84 o
   4   3  11     1591.61     1704.88     27.90 o
   5   3  11     1739.16     1835.77     34.30 o
   6   3  11     6373.42     6271.42     72.03 o
   7   3  11        4.13       13.23     12.75 o
   8   3  11      834.48      793.54     25.49 o
   9   3  11      874.76      938.29     27.78 o
  10   3  11       14.82       12.53     18.96 o
  11   3  11     6900.65     7136.70    117.11 o
  12   3  11      457.01      540.28     31.61 o
  13   3  11      282.19      290.30     26.65 o
  14   3  11     4396.04     4497.43     75.82 o
  15   3  11     1687.18     1592.26     61.26 o
  16   3  11     3516.21     3410.41    115.50 o
 -21   4  11     1055.53      980.99     46.94 o
 -20   4  11      444.41      409.77     37.23 o
 -19   4  11     2623.70     2689.25     77.39 o
 -18   4  11     3897.75     3579.48     84.34 o
 -17   4  11      149.70      108.65     24.86 o
 -16   4  11     1226.68     1083.58     38.84 o
 -15   4  11     5887.33     5872.39     91.99 o
 -14   4  11     1405.08     1551.01     53.90 o
 -13   4  11    22134.50    21694.63    244.15 o
 -12   4  11     6343.66     6431.80     87.35 o
 -11   4  11     8489.28     8041.98     96.77 o
 -10   4  11      528.93      572.45     19.67 o
  -9   4  11      172.41      150.13     13.87 o
  -8   4  11     8452.82     8873.89     88.90 o
  -7   4  11     8127.60     8532.77     87.11 o
  -6   4  11      419.86      566.66     15.22 o
  -5   4  11      547.47      672.13     15.99 o
  -4   4  11    14059.21    14173.97    161.48 o
  -3   4  11     1132.24     1181.36     22.90 o
  -2   4  11    10044.40     9489.54     93.12 o
  -1   4  11        1.76       17.98      6.91 o
   0   4  11     3011.49     3196.56     36.09 o
   1   4  11    18477.97    18008.56    186.90 o
   2   4  11      204.18      312.63     13.24 o
   3   4  11    13482.69    13244.37    137.01 o
   4   4  11      894.92      869.05     19.09 o
   5   4  11     1985.46     1928.95     31.04 o
   6   4  11      487.01      498.33     19.75 o
   7   4  11     6201.41     6326.15     77.16 o
   8   4  11       99.04      199.57     17.81 o
   9   4  11     6253.06     6383.40     82.85 o
  10   4  11     9871.05    10128.96    149.27 o
  11   4  11     1136.18     1216.54     43.01 o
  12   4  11     8932.74     9322.67    143.19 o
  13   4  11     3002.70     3169.71     66.41 o
  14   4  11     4100.58     3998.82     63.91 o
  15   4  11      857.93      843.88     69.43 o
  16   4  11       15.03       28.28     42.74 o
 -21   5  11     3854.55     3812.70     94.56 o
 -20   5  11      206.42      311.49     33.76 o
 -19   5  11     5724.19     5753.27    140.60 o
 -18   5  11      141.99      147.07     30.73 o
 -17   5  11     2908.17     2705.72     64.84 o
 -16   5  11     1808.33     2016.37     68.12 o
 -15   5  11     7819.18     7746.24    112.80 o
 -14   5  11      161.14      241.46     24.91 o
 -13   5  11      644.01      820.84     31.73 o
 -12   5  11     2172.23     2027.86     51.81 o
 -11   5  11      110.69      102.92     18.53 o
 -10   5  11    16142.79    15268.30    168.71 o
  -9   5  11     2276.10     1980.28     33.41 o
  -8   5  11      758.64      800.68     19.53 o
  -7   5  11       95.01      156.48     12.27 o
  -6   5  11     1828.27     1901.61     27.68 o
  -5   5  11    23011.11    23331.80    223.58 o
  -4   5  11    11503.69    12014.19    120.90 o
  -3   5  11      832.62      837.82     17.09 o
  -2   5  11     3980.45     4141.74     47.83 o
  -1   5  11     6116.07     6007.54     85.11 o
   0   5  11    10711.90    10040.35    103.26 o
   1   5  11     2869.90     2894.56     52.85 o
   2   5  11     3325.19     3114.36     42.07 o
   3   5  11        8.74       24.26      9.34 o
   4   5  11     2176.46     2269.36     33.40 o
   5   5  11    10700.73    10610.64    109.32 o
   6   5  11     7117.41     7293.24     87.87 o
   7   5  11     1009.98     1061.88     28.29 o
   8   5  11        7.80       28.90     16.02 o
   9   5  11     8816.51     8934.84    122.04 o
  10   5  11     1323.96     1295.21     42.41 o
  11   5  11     6944.73     7088.22    112.07 o
  12   5  11      550.08      520.42     31.46 o
  13   5  11       23.62       32.87     21.01 o
  14   5  11     5378.40     4834.98    164.72 o
  15   5  11     3215.97     3052.68    110.79 o
  16   5  11      696.89      592.95     80.13 o
 -21   6  11      877.24      918.81     90.81 o
 -20   6  11       96.50       88.25     24.72 o
 -19   6  11     1838.93     1906.76     65.70 o
 -18   6  11     4181.32     3855.33     86.61 o
 -17   6  11     4069.60     4020.06    106.28 o
 -16   6  11     9722.29     9142.23    146.38 o
 -15   6  11     7824.49     7746.50    146.63 o
 -14   6  11      163.84      176.75     24.56 o
 -13   6  11    24469.13    23379.21    286.20 o
 -12   6  11     2481.58     2530.99     53.76 o
 -11   6  11    12084.78    11940.38    148.32 o
 -10   6  11    11888.09    12366.26    145.00 o
  -9   6  11     1958.18     2024.92     37.69 o
  -8   6  11    12000.04    12069.38    135.08 o
  -7   6  11    16642.78    16555.09    172.23 o
  -6   6  11     2138.65     2189.00     33.31 o
  -5   6  11      737.38      821.31     18.70 o
  -4   6  11    24301.45    24321.05    222.53 o
  -3   6  11     5888.78     6430.71     67.95 o
  -2   6  11    23653.04    23498.45    209.27 o
  -1   6  11      163.28      177.46     11.05 o
   0   6  11     6480.57     6770.49     70.59 o
   1   6  11    13046.27    12545.55    117.97 o
   2   6  11      193.09      214.16     12.39 o
   3   6  11    10653.92    10603.63    105.55 o
   4   6  11      474.17      501.39     17.79 o
   5   6  11     3068.18     3136.66     48.06 o
   6   6  11      764.94      714.63     24.18 o
   7   6  11    11768.45    11537.86    131.67 o
   8   6  11     4370.88     4413.88     71.72 o
   9   6  11     9557.87     9751.65    137.68 o
  10   6  11     2507.41     2701.89     60.26 o
  11   6  11       66.89       76.31     23.26 o
  12   6  11    11133.39    11156.65    164.55 o
  13   6  11     1231.54     1289.11     40.23 o
  14   6  11     3019.11     3001.25     85.18 o
  15   6  11      206.28      211.51     40.05 o
 -20   7  11     6855.51     6552.63    124.13 o
 -19   7  11     5133.64     5152.37    117.40 o
 -18   7  11      176.95      182.09     33.01 o
 -17   7  11      423.40      401.33     34.69 o
 -16   7  11     1996.87     2211.64     58.91 o
 -15   7  11     7557.10     7760.46    129.28 o
 -14   7  11     1086.52     1275.56     42.20 o
 -13   7  11     3047.88     3122.46     65.40 o
 -12   7  11      354.50      363.09     28.41 o
 -11   7  11     4847.35     4882.93     78.99 o
 -10   7  11     9879.48     9854.89    127.15 o
  -9   7  11     1906.15     1868.75     39.92 o
  -8   7  11       65.86       95.32     15.89 o
  -7   7  11     5234.03     5407.42     73.08 o
  -6   7  11     7715.79     7775.71     86.92 o
  -5   7  11    23859.02    24050.61    232.92 o
  -4   7  11     1104.61     1192.63     24.53 o
  -3   7  11     3489.68     3610.37     44.28 o
  -2   7  11      113.02       95.58     11.07 o
  -1   7  11     4119.29     4283.04     47.97 o
   0   7  11    11321.42    11073.42    109.90 o
   1   7  11     2362.96     2551.98     36.85 o
   2   7  11      110.30      176.76     13.34 o
   3   7  11     6158.85     5833.43     73.20 o
   4   7  11    21049.71    21670.92    229.65 o
   5   7  11    10624.58    10753.73    123.26 o
   6   7  11     5965.58     6119.21     77.30 o
   7   7  11      197.58      226.19     20.95 o
   8   7  11     3219.68     3150.72     64.80 o
   9   7  11    16554.23    16178.55    211.73 o
  10   7  11      317.69      421.51     28.96 o
  11   7  11     5355.37     5408.92     94.02 o
  12   7  11      721.49      681.08     32.50 o
  13   7  11      289.50      309.70     21.62 o
  14   7  11     4746.81     4353.56    143.51 o
  15   7  11     1650.03     1548.50     71.67 o
 -19   8  11      253.39      268.91     27.62 o
 -18   8  11     8009.37     8102.70    169.31 o
 -17   8  11      780.18      835.75     41.22 o
 -16   8  11     5927.31     6183.85    116.14 o
 -15   8  11     3893.15     3794.39     78.91 o
 -14   8  11     2024.60     2087.69     59.61 o
 -13   8  11    11795.36    11341.43    157.73 o
 -12   8  11     1226.58     1209.95     47.15 o
 -11   8  11     9260.90     8823.51    123.92 o
 -10   8  11    14180.83    14023.08    174.02 o
  -9   8  11     1920.59     1952.46     43.97 o
  -8   8  11    21025.91    20474.28    241.26 o
  -7   8  11     6564.25     6346.48     84.46 o
  -6   8  11     2637.83     2562.83     44.09 o
  -5   8  11     5358.33     5410.94     66.80 o
  -4   8  11    18975.63    19163.90    192.81 o
  -3   8  11       14.46      159.20     14.26 o
  -2   8  11    27240.10    28331.37    291.58 o
  -1   8  11     2121.66     2166.39     35.19 o
   0   8  11     9639.18     9628.16    109.14 o
   1   8  11     8175.58     8112.82     93.37 o
   2   8  11     2987.23     3239.21     46.65 o
   3   8  11    12434.84    12584.77    137.97 o
   4   8  11       79.18      125.88     14.83 o
   5   8  11       41.31       36.07     14.16 o
   6   8  11     2747.84     2756.79     47.57 o
   7   8  11    12686.33    12547.59    156.92 o
   8   8  11     1958.95     1927.83     59.33 o
   9   8  11     3898.02     3792.26     71.98 o
  10   8  11      149.66       94.56     22.95 o
  11   8  11       30.68       40.93     21.79 o
  12   8  11     5524.72     5535.07    101.62 o
  13   8  11       42.34       34.05     29.45 o
  14   8  11     4633.59     4262.46    136.40 o
 -19   9  11     3435.08     3241.46     84.46 o
 -18   9  11      119.03       63.80     24.70 o
 -17   9  11       17.90       11.35     23.27 o
 -16   9  11     2730.72     2890.11     68.60 o
 -15   9  11     5647.49     5568.99    102.44 o
 -14   9  11      257.47      338.87     29.00 o
 -13   9  11     1101.44     1209.00     46.69 o
 -12   9  11     1491.59     1384.20     42.65 o
 -11   9  11     1702.29     1788.62     47.57 o
 -10   9  11    15326.55    15070.07    204.15 o
  -9   9  11      357.69      415.24     25.17 o
  -8   9  11     1504.25     1585.77     46.37 o
  -7   9  11     6367.80     6251.46     90.89 o
  -6   9  11       98.88      104.80     16.94 o
  -5   9  11    24587.45    24205.94    271.92 o
  -4   9  11       33.30       46.69     15.05 o
  -3   9  11     4082.56     4045.10     58.63 o
  -2   9  11     4479.86     4539.48     61.42 o
  -1   9  11      230.22      190.88     15.66 o
   0   9  11     7286.53     7390.64     90.81 o
   1   9  11      332.73      319.60     16.99 o
   2   9  11     1610.80     1634.06     32.67 o
   3   9  11      164.00      243.76     17.06 o
   4   9  11     4467.30     4449.60     64.75 o
   5   9  11      483.51      556.10     24.53 o
   6   9  11     8823.58     8901.14    113.92 o
   7   9  11      137.98      178.78     22.14 o
   8   9  11     1416.05     1487.71     42.58 o
   9   9  11    14928.23    14796.44    202.59 o
  10   9  11     1255.22     1365.69     59.11 o
  11   9  11     4383.67     4650.52     84.72 o
  12   9  11      340.97      288.07     24.67 o
  13   9  11      454.55      444.13     54.95 o
 -18  10  11     5326.99     5099.01    110.94 o
 -17  10  11      499.94      503.52     34.24 o
 -16  10  11     2830.73     2884.10     66.45 o
 -15  10  11     3596.32     3634.60    101.85 o
 -14  10  11     1411.24     1403.17     52.06 o
 -13  10  11     3295.03     3343.20     69.59 o
 -12  10  11      546.03      590.34     30.75 o
 -11  10  11     7068.48     6870.09    108.50 o
 -10  10  11      462.17      450.08     28.77 o
  -9  10  11      114.30      162.58     23.47 o
  -8  10  11     3031.13     3217.84     63.18 o
  -7  10  11      985.77     1208.06     35.79 o
  -6  10  11      323.80      445.16     24.07 o
  -5  10  11       16.39       10.11     16.85 o
  -4  10  11     4026.09     3966.69     65.17 o
  -3  10  11       31.46       46.48     16.75 o
  -2  10  11    13903.58    14160.89    177.23 o
  -1  10  11     4319.99     4543.84     71.29 o
   0  10  11     2044.59     2000.27     41.80 o
   1  10  11    18526.51    18761.94    225.40 o
   2  10  11      429.73      491.67     24.66 o
   3  10  11    23129.59    22980.92    280.30 o
   4  10  11      152.23      194.28     19.87 o
   5  10  11      182.61      265.49     20.95 o
   6  10  11     2211.76     2236.97     49.36 o
   7  10  11     2532.59     2512.17     51.87 o
   8  10  11      290.77      257.38     26.87 o
   9  10  11     2624.38     2630.37     68.91 o
  10  10  11      744.00      813.53     35.58 o
  11  10  11      165.66      126.11     18.50 o
  12  10  11     8764.14     8897.31    243.83 o
  13  10  11      867.25      855.00     58.21 o
 -17  11  11     1518.27     1470.27     79.47 o
 -16  11  11     7144.41     6841.17    133.94 o
 -15  11  11       45.43       39.40     28.78 o
 -14  11  11      961.30      980.54     47.12 o
 -13  11  11      489.23      582.34     34.65 o
 -12  11  11     2380.66     2172.73     82.01 o
 -11  11  11     2840.09     3358.77     76.93 o
 -10  11  11     9309.94     8955.80    144.80 o
  -9  11  11     7223.71     7393.10    113.22 o
  -8  11  11     9073.31     8741.72    124.27 o
  -7  11  11     7563.04     7556.34    110.27 o
  -6  11  11      972.71     1026.68     35.64 o
  -5  11  11    15573.73    14989.79    194.14 o
  -4  11  11      174.03      218.83     23.17 o
  -3  11  11      115.00      176.74     22.50 o
  -2  11  11      434.96      529.92     27.88 o
  -1  11  11       15.34       20.36     19.16 o
   0  11  11     2376.80     2597.79     54.56 o
   1  11  11      710.71      747.85     31.45 o
   2  11  11       86.22      106.27     20.59 o
   3  11  11      669.28      649.83     27.68 o
   4  11  11      190.60      246.40     24.40 o
   5  11  11       60.92       74.71     21.41 o
   6  11  11     4249.55     4428.90     72.47 o
   7  11  11     1552.67     1533.35     45.53 o
   8  11  11     2742.83     2712.17     64.95 o
   9  11  11     8723.69     8804.40    146.03 o
  10  11  11      536.21      550.71     25.60 o
  11  11  11     2868.91     3037.12    112.99 o
  12  11  11     2257.96     2014.49     85.76 o
 -16  12  11      292.57      273.36     29.27 o
 -15  12  11     3071.76     3144.01     76.22 o
 -14  12  11       73.40      103.93     23.40 o
 -13  12  11     7717.05     7377.46    128.88 o
 -12  12  11      926.81      878.28     40.44 o
 -11  12  11     6919.77     6875.27    124.03 o
 -10  12  11     1488.20     1447.58     50.23 o
  -9  12  11     3664.12     3389.43     69.57 o
  -8  12  11      819.43     1010.57     38.87 o
  -7  12  11      880.51      815.62     34.50 o
  -6  12  11      172.65      274.14     33.14 o
  -5  12  11       50.14       15.84     20.79 o
  -4  12  11     6132.39     6080.23     95.47 o
  -3  12  11     3410.64     3773.54     70.82 o
  -2  12  11     5327.40     5522.62     91.30 o
  -1  12  11    13101.77    13394.15    176.39 o
   0  12  11     1273.85     1313.85     40.54 o
   1  12  11    12152.71    12388.96    195.32 o
   2  12  11      117.80      118.12     23.59 o
   3  12  11      483.45      562.41     34.48 o
   4  12  11      489.10      523.42     27.45 o
   5  12  11     1007.02     1117.53     37.96 o
   6  12  11      278.25      289.99     24.91 o
   7  12  11       84.17      117.43     24.24 o
   8  12  11     1401.95     1313.78     46.27 o
   9  12  11      116.56      169.69     23.48 o
  10  12  11      946.25      972.62     81.93 o
  11  12  11       17.41       58.35     37.14 o
 -15  13  11       15.49       31.79     22.68 o
 -14  13  11       16.61       51.93     23.59 o
 -13  13  11       20.53       54.17     25.43 o
 -12  13  11      831.74      717.63     44.42 o
 -11  13  11      957.80      970.23     41.34 o
 -10  13  11     3685.52     3714.60     83.69 o
  -9  13  11      397.81      496.50     34.52 o
  -8  13  11     4147.06     3976.14     87.28 o
  -7  13  11     2987.43     3200.61     70.65 o
  -6  13  11     4493.27     4612.87     83.79 o
  -5  13  11     5919.06     6052.99     99.15 o
  -4  13  11     9312.80     9299.36    137.40 o
  -3  13  11     1205.71     1293.59     42.56 o
  -2  13  11     7659.00     7739.04    118.46 o
  -1  13  11        4.23       -6.68     21.61 o
   0  13  11      328.18      387.10     28.67 o
   1  13  11     3381.20     3717.36     77.82 o
   2  13  11      592.82      640.56     34.43 o
   3  13  11     2002.83     2172.68     58.52 o
   4  13  11     3131.68     3359.00     71.43 o
   5  13  11     5522.90     5428.78     92.30 o
   6  13  11     5366.85     5189.97    147.50 o
   7  13  11     7061.59     6923.30    136.62 o
   8  13  11     2961.53     2889.43     60.70 o
   9  13  11     5542.79     5574.17    209.92 o
 -13  14  11     1767.39     1707.51     51.21 o
 -12  14  11     1050.11     1073.50     43.13 o
 -11  14  11     1113.81     1145.92     47.21 o
 -10  14  11     1047.43      974.15     41.12 o
  -9  14  11      506.72      591.98     39.49 o
  -8  14  11      250.66      282.39     28.54 o
  -7  14  11      103.90      153.53     26.20 o
  -6  14  11       22.90       48.99     23.79 o
  -5  14  11      715.57      732.77     36.11 o
  -4  14  11       85.47       66.43     24.72 o
  -3  14  11     1959.23     2118.84     55.90 o
  -2  14  11      847.70      959.66     38.20 o
  -1  14  11     3072.59     3038.13     68.30 o
   0  14  11     1521.80     1637.61     52.57 o
   1  14  11     2247.25     2398.08     62.63 o
   2  14  11    10338.85    10281.10    173.43 o
   3  14  11     4082.77     4323.09     87.45 o
   4  14  11     1377.04     1482.87     53.12 o
   5  14  11     2322.60     2447.27     72.16 o
   6  14  11     2933.96     2983.83     67.39 o
   7  14  11      883.58      784.33     75.96 o
   8  14  11      212.51      128.21     61.43 o
 -12  15  11       15.66       22.67     27.36 o
 -11  15  11     4501.38     4310.19     91.17 o
 -10  15  11      839.23      919.19     40.19 o
  -9  15  11     7251.82     7279.43    140.28 o
  -8  15  11     4431.50     4590.74     87.20 o
  -7  15  11     3273.39     3311.43     78.67 o
  -6  15  11     9293.12     9545.75    149.22 o
  -5  15  11     2599.98     2683.61     61.21 o
  -4  15  11     6515.75     6583.94    111.03 o
  -3  15  11      457.11      469.32     29.99 o
  -2  15  11     1582.21     1538.11     46.36 o
  -1  15  11     1789.64     2024.56     51.97 o
   0  15  11     1141.32     1306.35     43.40 o
   1  15  11       23.61      103.66     23.25 o
   2  15  11      611.56      697.12     34.85 o
   3  15  11     2009.12     2044.75     59.91 o
   4  15  11     1664.96     1918.58     60.09 o
   5  15  11    11507.92    10826.18    218.39 o
   6  15  11     7293.31     7072.41    249.47 o
  -9  16  11      391.67      424.71     39.67 o
  -8  16  11      140.90      120.21     23.26 o
  -7  16  11       92.30      152.15     23.92 o
  -6  16  11      466.25      556.77     32.60 o
  -5  16  11     1079.15     1075.98     42.45 o
  -4  16  11      417.56      418.04     30.40 o
  -3  16  11     3245.67     3160.47     73.96 o
  -2  16  11     1687.02     1920.85     64.30 o
  -1  16  11     2515.02     2524.84     81.50 o
   0  16  11     3007.63     3157.08     92.69 o
   1  16  11      973.51      894.59     45.54 o
   2  16  11     8130.74     8114.38    186.79 o
   3  16  11      111.04      149.20     27.79 o
  -5  17  11     2192.38     2087.24    118.86 o
  -4  17  11     3252.31     3425.21    114.25 o
  -3  17  11     1828.49     1883.08     71.69 o
  -2  17  11       31.40        5.34     32.05 o
 -21   0  12      810.15      758.77     51.58 o
 -20   0  12       28.92       42.18     31.56 o
 -19   0  12     5797.87     5432.95    195.84 o
 -18   0  12    10257.60     9957.60    245.19 o
 -17   0  12       32.02      109.14     32.92 o
 -16   0  12      663.16      645.69     53.05 o
 -15   0  12     4899.44     5566.06    131.38 o
 -14   0  12     2150.07     2126.93     74.37 o
 -13   0  12    38033.04    38484.07    585.63 o
 -12   0  12    11643.09    11481.37    169.68 o
 -11   0  12    36674.29    35944.07    503.44 o
 -10   0  12     1107.09     1305.90     36.34 o
  -9   0  12     5675.21     5678.21     96.75 o
  -8   0  12    24888.04    25334.10    519.41 o
  -7   0  12    15711.16    15932.06    310.78 o
  -6   0  12    16368.31    16522.29    360.28 o
  -5   0  12     8923.91     9116.15    154.96 o
  -4   0  12     5442.19     5560.96    325.86 o
  -3   0  12    17265.09    19754.48    948.19 o
  -2   0  12    15745.82    18328.18    884.09 o
  -1   0  12       99.06      176.28     80.13 o
   0   0  12    11249.57    11928.54    600.97 o
   1   0  12    20073.26    19937.34    421.37 o
   2   0  12     6892.15     7283.13    134.51 o
   3   0  12    32170.18    32334.11    572.66 o
   4   0  12     6269.15     6277.83    152.75 o
   5   0  12     3729.70     3801.32     78.52 o
   6   0  12    26741.08    26664.06    435.47 o
   7   0  12     1049.75     1097.66     41.62 o
   8   0  12    19887.53    19980.30    337.52 o
   9   0  12        3.73      -20.85     26.82 o
  10   0  12     1499.99     1358.65     48.98 o
  11   0  12    14711.32    14324.42    370.09 o
  12   0  12    17208.93    17714.60    450.28 o
  13   0  12     1948.64     2067.27     82.65 o
  14   0  12     8398.24     8581.98    202.53 o
  15   0  12     4005.91     3892.01    166.11 o
  16   0  12     1291.87     1017.64     93.48 o
 -21   1  12     8180.56     8037.31    157.73 o
 -20   1  12      796.30      720.17     34.21 o
 -19   1  12     8709.50     8789.09    154.01 o
 -18   1  12    13955.14    14230.89    259.67 o
 -17   1  12     2215.62     2195.62     56.64 o
 -16   1  12    28752.05    29084.19    374.01 o
 -15   1  12        3.09       30.66     21.23 o
 -14   1  12    11402.22    11991.03    156.95 o
 -13   1  12     1883.72     1751.21     41.39 o
 -12   1  12     3689.12     3527.49     48.22 o
 -11   1  12     4238.38     4123.89     54.27 o
 -10   1  12     6432.99     6594.53     69.63 o
  -9   1  12     4448.21     4442.23     51.66 o
  -8   1  12    13784.72    14833.09    176.43 o
  -7   1  12    38271.13    37754.04    476.96 o
  -6   1  12     3716.63     4526.64    105.19 o
  -5   1  12    48026.00    47628.87    591.82 o
  -4   1  12    15031.35    17309.04    301.35 o
  -3   1  12     8159.30     8575.57    322.01 o
  -2   1  12    16357.61    16377.90    564.71 o
  -1   1  12     6608.85     7284.37    281.39 o
   0   1  12    30569.02    29691.53   1174.50 o
   1   1  12     1812.60     1743.06     34.74 o
   2   1  12       27.61       25.42     11.93 o
   3   1  12      332.52      408.10     20.37 o
   4   1  12    11181.53    11172.41    184.30 o
   5   1  12      254.52      268.83     13.67 o
   6   1  12    16867.81    16771.20    210.23 o
   7   1  12     8776.36     9025.98    110.36 o
   8   1  12     1244.22     1128.48     34.43 o
   9   1  12    15540.08    16283.19    251.28 o
  10   1  12      268.55      335.41     22.33 o
  11   1  12    17955.90    18258.46    327.92 o
  12   1  12     1900.41     1945.44     62.70 o
  13   1  12      893.59      952.72     43.77 o
  14   1  12    13960.61    14039.02    218.70 o
  15   1  12      354.57      549.56     41.81 o
  16   1  12     7282.00     6662.08    215.31 o
 -21   2  12      324.82      286.64     27.94 o
 -20   2  12      267.30      235.59     27.61 o
 -19   2  12      952.01     1018.18     40.00 o
 -18   2  12     9421.80     9412.64    165.00 o
 -17   2  12      242.16      254.64     26.31 o
 -16   2  12     2152.54     2219.26     54.30 o
 -15   2  12     2577.18     2623.89     52.23 o
 -14   2  12     4837.91     5085.15     75.93 o
 -13   2  12    31708.96    31888.36    347.14 o
 -12   2  12     1238.05     1375.31     31.92 o
 -11   2  12     7362.58     7264.89     83.71 o
 -10   2  12     6969.33     6813.63     73.90 o
  -9   2  12      814.80      821.16     19.45 o
  -8   2  12    27112.72    27705.88    237.95 o
  -7   2  12     5371.94     5460.35     62.05 o
  -6   2  12     4539.28     4616.00     51.68 o
  -5   2  12     6977.27     7004.96     93.80 o
  -4   2  12      741.83      646.77     22.44 o
  -3   2  12     7720.67     7707.95    138.46 o
  -2   2  12     4573.66     4807.02    206.80 o
  -1   2  12        1.76       12.53     49.00 o
   0   2  12      513.12      705.42     19.74 o
   1   2  12    33004.16    33591.12    379.88 o
   2   2  12     2756.94     3167.00     47.31 o
   3   2  12    14891.26    14303.71    172.24 o
   4   2  12    10853.03    11013.97    146.53 o
   5   2  12     7030.32     7231.11     88.31 o
   6   2  12    29678.91    29825.75    325.70 o
   7   2  12      893.91      971.45     28.41 o
   8   2  12     8812.10     8416.08    124.46 o
   9   2  12      230.21      248.13     21.20 o
  10   2  12     2338.68     2315.21     47.33 o
  11   2  12     2549.68     2611.43     52.81 o
  12   2  12     4149.81     4661.98    100.92 o
  13   2  12       58.10       99.81     27.92 o
  14   2  12     6804.00     6802.86    118.29 o
  15   2  12     4193.84     4170.02    102.57 o
  16   2  12     1726.01     1567.88     79.32 o
 -21   3  12     7164.72     6863.31    147.32 o
 -20   3  12      475.22      484.21     35.83 o
 -19   3  12    11699.30    11767.99    196.08 o
 -18   3  12     7729.41     7753.28    140.80 o
 -17   3  12     1438.44     1458.53     40.25 o
 -16   3  12    15378.60    15402.42    187.84 o
 -15   3  12       90.99      115.00     21.71 o
 -14   3  12     7319.87     7199.13    100.97 o
 -13   3  12     2843.83     2943.16     53.61 o
 -12   3  12      284.24      331.72     19.69 o
 -11   3  12     2753.23     2787.51     42.86 o
 -10   3  12    14752.83    14937.62    143.23 o
  -9   3  12        0.04       40.82     10.73 o
  -8   3  12    12994.60    13619.50    120.41 o
  -7   3  12    16810.04    16669.90    162.57 o
  -6   3  12     5528.70     5859.40     69.58 o
  -5   3  12    22585.87    22774.17    248.90 o
  -4   3  12     2901.07     2940.01     49.34 o
  -3   3  12    16930.71    17316.76    223.32 o
  -2   3  12    16410.69    16871.98    209.44 o
  -1   3  12      135.15      142.28     12.46 o
   0   3  12    29534.04    29500.33    327.71 o
   1   3  12      632.36      644.36     17.44 o
   2   3  12      259.22      254.00     14.35 o
   3   3  12     2486.84     2626.49     44.79 o
   4   3  12    13207.21    13128.30    128.46 o
   5   3  12      814.23      973.97     23.36 o
   6   3  12     7558.89     7366.43     92.31 o
   7   3  12     6656.60     7010.03     90.77 o
   8   3  12     1128.20     1143.61     34.40 o
   9   3  12    12017.54    12167.02    203.99 o
  10   3  12      168.48      199.03     21.86 o
  11   3  12    12842.67    13135.58    171.22 o
  12   3  12     2920.70     3056.06     77.18 o
  13   3  12      143.41      131.95     28.32 o
  14   3  12     6278.50     6103.60    115.25 o
  15   3  12      650.86      676.88     53.80 o
 -21   4  12      211.65      214.84     33.01 o
 -20   4  12      178.47      164.61     27.68 o
 -19   4  12      288.15      216.82     32.95 o
 -18   4  12      648.09      704.36     35.07 o
 -17   4  12       39.72       16.46     24.33 o
 -16   4  12     1253.64     1219.59     41.69 o
 -15   4  12     1806.12     1876.44     46.81 o
 -14   4  12       81.32      162.15     22.48 o
 -13   4  12    10623.14    10759.85    135.16 o
 -12   4  12    11271.73    11808.11    142.40 o
 -11   4  12     6900.79     6690.85     76.96 o
 -10   4  12    22712.37    22794.13    226.58 o
  -9   4  12       13.64       35.65     11.53 o
  -8   4  12    12284.30    11903.96    112.96 o
  -7   4  12      569.50      552.10     13.57 o
  -6   4  12     8482.60     8637.00     97.66 o
  -5   4  12     1172.87     1179.55     23.47 o
  -4   4  12      347.51      431.74     13.93 o
  -3   4  12     3137.86     3084.47     47.62 o
  -2   4  12     8273.84     8075.10     99.86 o
  -1   4  12      621.83      560.72     17.51 o
   0   4  12     3890.79     4137.58     56.19 o
   1   4  12    29028.22    28841.23    343.17 o
   2   4  12     6760.42     6625.38     86.19 o
   3   4  12    28440.03    29297.44    282.86 o
   4   4  12     4616.41     4797.09     57.58 o
   5   4  12     3199.97     3259.87     44.53 o
   6   4  12    21434.95    21100.21    213.67 o
   7   4  12       34.09       69.58     16.39 o
   8   4  12    10057.98     9634.98    141.07 o
   9   4  12       92.32       70.39     15.05 o
  10   4  12     1296.59     1221.19     37.24 o
  11   4  12       34.94       81.83     20.12 o
  12   4  12      144.71      202.47     33.83 o
  13   4  12      173.98      229.44     29.46 o
  14   4  12     1383.05     1295.78     44.84 o
  15   4  12     6459.67     6329.02    178.72 o
 -20   5  12       31.20       -0.90     23.02 o
 -19   5  12    14341.60    14140.52    241.80 o
 -18   5  12     5742.11     6030.95    111.45 o
 -17   5  12    11136.39    10632.46    183.05 o
 -16   5  12     1744.99     1865.98     49.62 o
 -15   5  12     1089.74     1005.30     39.91 o
 -14   5  12    13002.77    13646.89    176.31 o
 -13   5  12      316.29      326.38     25.19 o
 -12   5  12     3280.73     3204.51     57.79 o
 -11   5  12     7468.75     7771.16     94.09 o
 -10   5  12     1158.62     1277.12     29.79 o
  -9   5  12      456.68      486.18     18.83 o
  -8   5  12     4951.26     5122.98     68.99 o
  -7   5  12    15408.92    14967.69    147.09 o
  -6   5  12       98.57      257.10     10.40 o
  -5   5  12    22100.45    22131.97    212.06 o
  -4   5  12      201.01      328.50     12.09 o
  -3   5  12    16160.85    15972.86    147.47 o
  -2   5  12     2017.07     1986.74     25.04 o
  -1   5  12     1192.41     1283.07     20.30 o
   0   5  12    12816.03    12629.98    119.89 o
   1   5  12      917.00      883.53     16.62 o
   2   5  12      909.97      927.43     26.27 o
   3   5  12     2622.00     2755.51     37.86 o
   4   5  12     5283.49     5532.79     67.39 o
   5   5  12      612.70      672.77     20.70 o
   6   5  12     7112.02     7149.15     86.83 o
   7   5  12     1114.81     1180.99     27.51 o
   8   5  12     2871.54     2823.90     45.24 o
   9   5  12     1158.68     1284.69     29.60 o
  10   5  12     3002.07     3119.31     64.38 o
  11   5  12     8923.25     9646.20    174.52 o
  12   5  12     9553.96    10014.20    177.75 o
  13   5  12     1309.42     1387.79     48.77 o
  14   5  12     4891.57     4805.23    132.23 o
  15   5  12       34.78       10.25     34.90 o
 -20   6  12      871.98      936.28     46.06 o
 -19   6  12      161.11      200.25     28.99 o
 -18   6  12        5.40       51.27     24.55 o
 -17   6  12     1290.41     1167.83     47.32 o
 -16   6  12      512.98      594.30     40.33 o
 -15   6  12     3103.52     2917.41     62.01 o
 -14   6  12     4566.92     4706.08     79.58 o
 -13   6  12     6861.02     6598.16    103.93 o
 -12   6  12    14667.05    15629.36    191.45 o
 -11   6  12     5684.39     5431.69     77.18 o
 -10   6  12     6157.18     6948.45     89.58 o
  -9   6  12      427.45      394.71     19.42 o
  -8   6  12     9080.89     9331.95    113.33 o
  -7   6  12       72.02       94.45     12.49 o
  -6   6  12     3108.41     3191.35     41.69 o
  -5   6  12       53.38      112.21      9.82 o
  -4   6  12      134.80       97.44      9.25 o
  -3   6  12       70.90      136.64     11.33 o
  -2   6  12     8211.69     9070.24     96.99 o
  -1   6  12     3516.31     3394.85     45.82 o
   0   6  12     3524.58     3729.98     43.94 o
   1   6  12     5783.79     5696.45     65.59 o
   2   6  12      458.63      499.62     17.01 o
   3   6  12    13473.04    14316.58    146.00 o
   4   6  12     1567.49     1560.42     37.03 o
   5   6  12     3633.44     3692.75     50.54 o
   6   6  12    15894.47    15367.05    169.94 o
   7   6  12     4625.50     5077.93     63.88 o
   8   6  12     3107.65     3020.58     45.17 o
   9   6  12        5.68      -11.22     13.91 o
  10   6  12      178.82      116.82     21.03 o
  11   6  12      496.99      485.16     36.75 o
  12   6  12     1206.59     1172.10     47.30 o
  13   6  12     1270.37     1459.82     59.92 o
  14   6  12      559.52      649.84     46.29 o
 -20   7  12       52.93       73.45     26.44 o
 -19   7  12     3269.13     3091.01     81.29 o
 -18   7  12     2187.02     2267.94     60.75 o
 -17   7  12     3813.88     3534.04     82.51 o
 -16   7  12      985.52     1124.97     44.49 o
 -15   7  12     2196.63     2091.23     71.59 o
 -14   7  12      196.21      279.70     25.96 o
 -13   7  12     1187.45     1010.85     37.16 o
 -12   7  12      966.65     1019.57     41.98 o
 -11   7  12       48.18       57.44     19.51 o
 -10   7  12        0.95       28.12     17.81 o
  -9   7  12      476.00      512.15     21.56 o
  -8   7  12     1373.69     1429.18     31.81 o
  -7   7  12      481.56      393.67     19.28 o
  -6   7  12     6471.46     6899.61     78.22 o
  -5   7  12     3580.42     3357.94     45.84 o
  -4   7  12     8503.94     9309.10     97.26 o
  -3   7  12     7717.62     7466.73     75.15 o
  -2   7  12     2768.79     2941.74     35.59 o
  -1   7  12    14829.57    15163.47    138.62 o
   0   7  12      347.65      427.22     13.55 o
   1   7  12     8653.24     8962.70     89.44 o
   2   7  12       14.43       66.79     10.78 o
   3   7  12       20.11       36.61     10.85 o
   4   7  12      630.07      598.83     18.68 o
   5   7  12        7.53       17.86     12.13 o
   6   7  12     5277.68     5189.92     62.92 o
   7   7  12       28.05       80.25     13.58 o
   8   7  12     6355.23     6179.17     78.31 o
   9   7  12      893.53      984.95     28.73 o
  10   7  12     8360.43     8145.64    144.88 o
  11   7  12     3327.83     3479.18     82.04 o
  12   7  12     1692.42     1694.28     55.66 o
  13   7  12     3575.09     3651.93    153.05 o
  14   7  12      115.35      155.10     39.08 o
 -19   8  12       93.48       74.70     27.56 o
 -18   8  12      723.61      790.71     58.13 o
 -17   8  12      248.58      243.85     25.84 o
 -16   8  12      152.34      245.55     28.68 o
 -15   8  12     2134.12     1900.84     60.12 o
 -14   8  12     7038.28     7029.20    106.60 o
 -13   8  12     4046.42     3977.31     71.92 o
 -12   8  12     7308.20     7390.30    103.07 o
 -11   8  12     3300.24     3290.01     59.12 o
 -10   8  12     1221.09     1378.19     38.27 o
  -9   8  12     5557.71     5657.00     86.56 o
  -8   8  12       15.00       79.81     16.24 o
  -7   8  12     5927.19     5827.01     75.61 o
  -6   8  12      754.03      865.99     26.11 o
  -5   8  12      119.43      167.10     15.89 o
  -4   8  12     2872.15     3043.44     46.66 o
  -3   8  12     3044.03     3109.38     45.00 o
  -2   8  12     3345.81     3554.59     47.81 o
  -1   8  12     2134.01     2005.03     32.76 o
   0   8  12     1556.48     1471.61     27.38 o
   1   8  12      742.74      840.99     22.06 o
   2   8  12     5474.66     5533.23     64.52 o
   3   8  12     1120.09     1263.80     28.49 o
   4   8  12     2543.11     2484.59     40.31 o
   5   8  12    11044.23    11342.52    124.77 o
   6   8  12      213.42      255.84     17.07 o
   7   8  12    13352.93    13401.52    144.09 o
   8   8  12       62.81       97.69     15.02 o
   9   8  12       42.72       21.87     27.88 o
  10   8  12       93.53       43.90     29.98 o
  11   8  12     3059.34     3297.33     77.82 o
  12   8  12      317.84      292.38     29.30 o
  13   8  12      566.51      544.31     55.90 o
 -18   9  12      615.31      675.89     33.90 o
 -17   9  12      455.22      505.40     32.46 o
 -16   9  12      178.26      176.29     25.04 o
 -15   9  12      461.59      408.00     30.60 o
 -14   9  12       39.31       61.03     22.89 o
 -13   9  12      160.30      135.36     22.81 o
 -12   9  12     1452.98     1546.66     42.64 o
 -11   9  12     2952.33     3033.51     59.24 o
 -10   9  12     5111.03     5307.34     84.45 o
  -9   9  12      256.93      328.17     23.98 o
  -8   9  12      799.06      865.35     30.74 o
  -7   9  12     1214.11     1177.87     36.07 o
  -6   9  12     8844.67     8931.34    107.45 o
  -5   9  12       20.06       40.14     15.51 o
  -4   9  12    12190.86    12549.94    142.20 o
  -3   9  12     6596.02     6583.50     86.99 o
  -2   9  12     2152.56     2245.15     42.12 o
  -1   9  12    15865.93    15595.46    188.62 o
   0   9  12     4594.32     4913.17     66.93 o
   1   9  12     3552.76     3620.84     52.64 o
   2   9  12     2345.15     2390.69     51.09 o
   3   9  12     2081.74     2109.27     38.04 o
   4   9  12     1238.46     1257.39     32.26 o
   5   9  12     1453.63     1396.73     37.47 o
   6   9  12      230.08      177.33     17.37 o
   7   9  12       60.78       52.73     14.68 o
   8   9  12     6238.38     6269.91     99.37 o
   9   9  12      225.36      250.50     29.99 o
  10   9  12     4706.93     4615.17    103.86 o
  11   9  12     1622.18     1853.51     58.86 o
  12   9  12     3447.29     3448.93    145.60 o
  13   9  12     2689.82     2702.75     96.75 o
 -17  10  12     1434.29     1472.94     45.12 o
 -16  10  12      116.11      130.59     25.08 o
 -15  10  12       92.87       68.26     22.50 o
 -14  10  12    10445.78    10511.71    170.52 o
 -13  10  12     1790.46     1679.74     56.67 o
 -12  10  12    12041.74    11746.04    173.70 o
 -11  10  12     6013.89     5919.06     95.58 o
 -10  10  12      995.14     1075.91     37.90 o
  -9  10  12     7027.89     7031.38    103.93 o
  -8  10  12     4145.67     4356.11     72.72 o
  -7  10  12     4187.05     4388.94     72.48 o
  -6  10  12     3079.00     3136.90     57.76 o
  -5  10  12     1216.99     1296.05     34.39 o
  -4  10  12      993.11     1155.82     32.81 o
  -3  10  12     3153.92     3246.84     56.40 o
  -2  10  12       67.89       77.69     17.50 o
  -1  10  12     2892.68     2941.06     50.16 o
   0  10  12     3486.27     3460.92     58.20 o
   1  10  12        2.13       90.69     16.60 o
   2  10  12     2454.95     2514.77     47.34 o
   3  10  12      120.93      108.88     20.56 o
   4  10  12      575.26      564.88     24.58 o
   5  10  12     3028.27     3213.31     54.26 o
   6  10  12     1564.62     1587.61     41.04 o
   7  10  12     6033.85     6010.11     93.60 o
   8  10  12      986.68     1171.96     48.33 o
   9  10  12     1939.50     1935.06     58.89 o
  10  10  12        3.94      -21.18     24.72 o
  11  10  12       81.91       70.50     37.87 o
  12  10  12      523.78      563.41     52.92 o
 -17  11  12      645.12      633.15     49.41 o
 -16  11  12      632.77      719.18     42.23 o
 -15  11  12     3292.68     3266.89     76.66 o
 -14  11  12     1232.60     1269.02     41.15 o
 -13  11  12       59.69       64.71     23.75 o
 -12  11  12     2434.22     2580.06     63.55 o
 -11  11  12      395.20      402.74     27.73 o
 -10  11  12     3062.00     3186.82     70.35 o
  -9  11  12     1285.19     1317.26     41.19 o
  -8  11  12      180.79      259.11     24.79 o
  -7  11  12      259.61      294.70     25.18 o
  -6  11  12     3045.21     3193.43     59.27 o
  -5  11  12     2499.38     2607.30     62.07 o
  -4  11  12     6764.62     7127.85    108.66 o
  -3  11  12       22.77       43.32     23.54 o
  -2  11  12        2.49       10.41     22.77 o
  -1  11  12     1786.89     1898.87     49.78 o
   0  11  12     1724.23     1809.10     50.09 o
   1  11  12     3637.07     3614.81    105.12 o
   2  11  12     1473.31     1558.06     56.68 o
   3  11  12       49.65       42.21     20.64 o
   4  11  12     3122.47     3150.03     72.63 o
   5  11  12     4534.15     4547.55     92.95 o
   6  11  12     5167.03     5219.43     73.60 o
   7  11  12      532.77      589.29     37.66 o
   8  11  12     2866.22     2804.01     70.32 o
   9  11  12      179.97      191.93     39.42 o
  10  11  12    11388.21    10482.75    278.73 o
  11  11  12       27.11      169.38     53.14 o
 -15  12  12      145.64      181.06     28.33 o
 -14  12  12     1813.81     1983.97     55.51 o
 -13  12  12     1014.88     1078.88     38.87 o
 -12  12  12     3154.01     3376.23     71.77 o
 -11  12  12     3102.53     2977.12     67.91 o
 -10  12  12     1765.43     1791.86     49.25 o
  -9  12  12    12465.87    11961.81    171.23 o
  -8  12  12      753.10      745.70     33.40 o
  -7  12  12     6622.71     6788.49    109.16 o
  -6  12  12     1272.04     1366.93     47.97 o
  -5  12  12     1220.43     1245.91     42.01 o
  -4  12  12     2969.71     3061.94     61.44 o
  -3  12  12    13550.73    14063.25    199.43 o
  -2  12  12      993.67     1031.10     39.58 o
  -1  12  12     8754.90     8725.21    170.97 o
   0  12  12     2217.99     2258.88     57.43 o
   1  12  12      388.29      430.34     30.54 o
   2  12  12    10155.09    10438.07    172.19 o
   3  12  12       33.96       96.16     24.61 o
   4  12  12     5900.61     5709.66    103.85 o
   5  12  12      250.83      255.01     18.06 o
   6  12  12     2079.01     2006.61     55.69 o
   7  12  12     1936.12     2081.76     64.90 o
   8  12  12     5604.04     5555.29    106.36 o
   9  12  12      135.17      110.49     40.31 o
  10  12  12       63.01       55.02     34.37 o
 -14  13  12     3691.43     3596.46     99.87 o
 -13  13  12       60.52       50.32     26.02 o
 -12  13  12     1052.94     1175.29     44.53 o
 -11  13  12     5433.82     5391.46     97.41 o
 -10  13  12    12902.97    12800.32    209.55 o
  -9  13  12      126.70      198.55     26.43 o
  -8  13  12     2047.07     2026.97     53.88 o
  -7  13  12     1102.67     1178.30     40.37 o
  -6  13  12     3662.58     3693.53     70.40 o
  -5  13  12     7050.92     7497.62    120.85 o
  -4  13  12     1807.59     1974.91     52.46 o
  -3  13  12     2913.95     2839.61     63.08 o
  -2  13  12      330.37      318.32     27.58 o
  -1  13  12     8262.10     8051.93    132.91 o
   0  13  12     1373.25     1420.16     72.26 o
   1  13  12    13961.24    13918.74    218.75 o
   2  13  12        3.17       75.54     23.80 o
   3  13  12       34.41       48.37     30.32 o
   4  13  12     4477.27     4400.51     75.20 o
   5  13  12      141.74      174.07     28.68 o
   6  13  12     1509.30     1471.98     59.08 o
   7  13  12      147.94      211.34     57.31 o
   8  13  12      592.57      680.14     70.51 o
 -13  14  12     2233.25     2218.71    141.56 o
 -12  14  12     4374.89     4773.05    112.76 o
 -11  14  12      477.06      583.34     37.11 o
 -10  14  12      818.53      802.20     41.96 o
  -9  14  12     2115.50     2108.72     87.40 o
  -8  14  12     2410.25     2349.00     66.74 o
  -7  14  12      654.00      738.99     35.75 o
  -6  14  12       52.84       72.10     25.06 o
  -5  14  12     1908.59     2031.66     65.62 o
  -4  14  12     1128.62     1264.02     43.69 o
  -3  14  12     9871.60    10218.99    174.04 o
  -2  14  12      869.05      877.23     36.64 o
  -1  14  12     5443.97     5192.40    100.58 o
   0  14  12      666.42      676.22     33.86 o
   1  14  12     3539.28     3468.89     75.70 o
   2  14  12     6450.61     6116.78    113.42 o
   3  14  12     3270.62     3424.95    105.08 o
   4  14  12      854.53      859.77     69.68 o
   5  14  12      237.50      285.62     46.83 o
   6  14  12     4426.05     4292.25    227.03 o
   7  14  12     3915.04     3517.67    192.31 o
 -11  15  12     1973.42     1976.99    130.28 o
 -10  15  12     6958.67     6711.35    198.85 o
  -9  15  12      705.92      787.74     40.45 o
  -8  15  12        1.26        9.89     28.50 o
  -7  15  12     1661.56     1535.78     67.31 o
  -6  15  12     3966.63     3830.19     82.42 o
  -5  15  12     2682.76     2932.45     69.04 o
  -4  15  12     1738.53     1739.71     59.30 o
  -3  15  12      235.45      226.73     25.96 o
  -2  15  12     2932.62     2749.43     62.39 o
  -1  15  12     4683.34     4545.61     86.37 o
   0  15  12     2617.64     2420.89     68.17 o
   1  15  12     9300.19     8790.30    208.31 o
   2  15  12       14.00       91.64     53.90 o
   3  15  12       27.09       33.46     38.64 o
   4  15  12     4487.88     4373.39    172.98 o
  -8  16  12      306.46      419.34    104.17 o
  -7  16  12     1011.12      918.81    136.22 o
  -6  16  12       45.55      -16.03     85.47 o
  -5  16  12       19.71       87.78    137.55 o
  -4  16  12     3152.63     3434.82    152.36 o
  -3  16  12     3416.49     3938.06    170.86 o
  -2  16  12      649.41      599.78     89.48 o
  -1  16  12     2415.40     2440.30    123.97 o
   0  16  12       43.95      -10.68     74.79 o
 -20   1  13       54.77       39.36     27.76 o
 -19   1  13       35.83       17.73     23.73 o
 -18   1  13       90.16       68.98     21.87 o
 -17   1  13     1572.45     1504.87     45.08 o
 -16   1  13     1110.78     1053.14     36.93 o
 -15   1  13      579.16      471.99     31.68 o
 -14   1  13       11.66       -6.16     20.95 o
 -13   1  13      635.19      632.62     24.07 o
 -12   1  13        2.98      -12.04     14.22 o
 -11   1  13       13.27       11.92     12.18 o
 -10   1  13      859.50      950.67     22.35 o
  -9   1  13     2063.93     2098.58     36.34 o
  -8   1  13      876.85      892.51     22.04 o
  -7   1  13        4.42       10.55     13.57 o
  -6   1  13        7.75      -11.49     11.49 o
  -5   1  13      487.75      433.77     20.14 o
  -4   1  13        1.57        1.03     11.96 o
  -3   1  13     1028.35     1149.45     75.71 o
  -2   1  13      335.77      500.62     70.55 o
  -1   1  13        8.93       45.80     36.29 o
   0   1  13     5611.01     5653.17    226.63 o
   1   1  13     6930.24     7136.20    102.09 o
   2   1  13     5385.37     5577.32     84.68 o
   3   1  13      296.95      290.59     18.81 o
   4   1  13       89.00      102.15     19.79 o
   5   1  13      244.01      284.29     26.89 o
   6   1  13      577.44      566.05     34.76 o
   7   1  13     2233.45     2211.79     61.39 o
   8   1  13      500.34      534.26     28.28 o
   9   1  13       35.79       40.13     19.20 o
  10   1  13      538.10      543.95     22.98 o
  11   1  13     1306.64     1287.86     46.59 o
  12   1  13      205.86      234.93     36.81 o
  13   1  13      445.86      396.50     35.03 o
  14   1  13      616.22      713.53     47.58 o
  15   1  13        1.58       22.70     34.00 o
 -20   2  13       57.61       33.77     25.33 o
 -19   2  13     3375.61     3667.28     86.70 o
 -18   2  13      654.89      809.11     33.29 o
 -17   2  13     2646.49     2597.31     58.53 o
 -16   2  13     1924.60     2054.27     64.36 o
 -15   2  13     1673.73     1592.57     52.80 o
 -14   2  13     3139.12     3302.08     67.60 o
 -13   2  13     3918.24     3886.84     57.81 o
 -12   2  13     2452.24     2601.22     43.23 o
 -11   2  13     7918.17     8093.14     91.72 o
 -10   2  13     3614.63     3729.47     43.03 o
  -9   2  13      497.47      534.11     17.38 o
  -8   2  13     2975.30     2927.81     35.55 o
  -7   2  13       60.15       49.65     10.95 o
  -6   2  13     3959.27     3814.75     54.76 o
  -5   2  13      460.61      407.87     15.66 o
  -4   2  13     6123.35     5903.58     80.41 o
  -3   2  13     5999.74     6280.96     85.63 o
  -2   2  13     5261.06     5724.85    143.84 o
  -1   2  13       60.02       52.22     10.60 o
   0   2  13      715.21      699.90     24.50 o
   1   2  13      204.44      323.52     12.66 o
   2   2  13     5396.05     5358.17     65.48 o
   3   2  13      756.25      751.63     24.95 o
   4   2  13      107.18       96.99     18.27 o
   5   2  13     1789.09     1815.55     55.65 o
   6   2  13     4465.28     4309.18     94.72 o
   7   2  13     1181.69     1145.18     34.07 o
   8   2  13     5095.93     5180.44     75.90 o
   9   2  13      758.61      771.94     28.18 o
  10   2  13      478.72      459.14     22.44 o
  11   2  13     2855.45     2841.35     68.84 o
  12   2  13      239.00      255.37     41.30 o
  13   2  13     1089.36     1028.90     52.79 o
  14   2  13       86.11       93.21     26.72 o
  15   2  13      639.12      569.15     57.43 o
 -20   3  13      637.92      747.34     43.03 o
 -19   3  13       23.13        9.70     24.76 o
 -18   3  13      283.26      296.16     27.50 o
 -17   3  13     1144.61     1174.26     59.27 o
 -16   3  13     5610.93     5639.41     88.32 o
 -15   3  13     7297.31     6858.81    102.75 o
 -14   3  13     4494.35     4681.01     84.96 o
 -13   3  13      656.54      721.25     24.59 o
 -12   3  13     1014.45      936.71     30.68 o
 -11   3  13       97.70      108.75     14.78 o
 -10   3  13      417.84      520.79     15.46 o
  -9   3  13     9647.01    10258.72    109.76 o
  -8   3  13     2904.25     2737.32     36.14 o
  -7   3  13      527.54      492.35     13.66 o
  -6   3  13     5297.46     5064.24     76.83 o
  -5   3  13     5994.61     6137.16     86.12 o
  -4   3  13      111.78       99.58     10.75 o
  -3   3  13        8.49       14.24      9.58 o
  -2   3  13     6258.39     6468.93    110.95 o
  -1   3  13      907.28      881.79     20.63 o
   0   3  13    24694.09    25199.87    282.36 o
   1   3  13      257.56      264.85     12.87 o
   2   3  13    10526.36    10222.29    129.67 o
   3   3  13     2511.55     2585.63     49.42 o
   4   3  13      875.95      944.73     31.29 o
   5   3  13     2286.01     2126.16     84.61 o
   6   3  13     5792.57     6008.77     94.23 o
   7   3  13     4486.46     4619.40     65.73 o
   8   3  13       16.62       23.47     13.72 o
   9   3  13     2558.77     2678.55     45.47 o
  10   3  13      663.64      725.31     30.55 o
  11   3  13     3933.99     3985.87     85.60 o
  12   3  13      254.65      245.42     36.99 o
  13   3  13      619.26      594.13     43.28 o
  14   3  13      227.84      241.58     28.98 o
  15   3  13      341.86      400.65     64.10 o
 -20   4  13       77.04       22.85     24.17 o
 -19   4  13     8519.66     8488.65    206.76 o
 -18   4  13     5502.66     5655.75    110.15 o
 -17   4  13     6313.33     6372.46    104.82 o
 -16   4  13     2700.27     2855.13     56.85 o
 -15   4  13     4319.60     4079.64     67.52 o
 -14   4  13      845.43      817.07     35.85 o
 -13   4  13     9654.11     9373.57    155.67 o
 -12   4  13      648.42      585.16     24.01 o
 -11   4  13     9720.86     9917.42    112.89 o
 -10   4  13     1891.13     1898.82     29.70 o
  -9   4  13     3319.51     3521.99     42.92 o
  -8   4  13     7868.78     7407.34     81.65 o
  -7   4  13      869.31      765.55     17.49 o
  -6   4  13       24.28       54.51     10.72 o
  -5   4  13      474.01      502.37     19.62 o
  -4   4  13     3296.22     3251.32     50.63 o
  -3   4  13     7111.87     6975.14     88.73 o
  -2   4  13     4917.57     4581.67     63.73 o
  -1   4  13     2579.93     2741.71     43.29 o
   0   4  13        3.80       28.63      9.33 o
   1   4  13      468.04      546.59     18.94 o
   2   4  13     1197.38     1235.71     32.95 o
   3   4  13     4982.98     5117.06     94.61 o
   4   4  13      292.34      360.54     20.44 o
   5   4  13      667.27      669.37     22.02 o
   6   4  13     1800.15     1939.23     64.03 o
   7   4  13      952.24     1005.10     27.11 o
   8   4  13     5155.46     5232.01     74.27 o
   9   4  13      270.53      315.32     20.87 o
  10   4  13        2.14       22.47     24.32 o
  11   4  13     2863.86     2857.42     76.87 o
  12   4  13     1438.97     1732.37     67.35 o
  13   4  13     7549.32     7492.28    164.70 o
  14   4  13      305.10      326.19     31.77 o
 -20   5  13     2058.37     1763.42    194.98 o
 -19   5  13     4996.36     4661.67    135.80 o
 -18   5  13       88.42      129.97     28.26 o
 -17   5  13      194.38      307.85     25.74 o
 -16   5  13     4116.47     4270.28     79.00 o
 -15   5  13      346.88      370.93     26.67 o
 -14   5  13     2073.76     2086.90     50.39 o
 -13   5  13      800.50      988.35     39.11 o
 -12   5  13      156.44      204.52     20.37 o
 -11   5  13     9387.86    10125.78    122.85 o
 -10   5  13       37.41       41.64     15.07 o
  -9   5  13    14059.84    14573.65    146.70 o
  -8   5  13     4552.57     4356.80     59.20 o
  -7   5  13      420.44      392.48     14.99 o
  -6   5  13     4552.46     4247.13     49.27 o
  -5   5  13     9002.03     9338.30     97.36 o
  -4   5  13      465.94      505.13     22.06 o
  -3   5  13      507.31      519.35     18.18 o
  -2   5  13    15598.15    14981.06    183.00 o
  -1   5  13      678.46      553.90     24.45 o
   0   5  13    20053.38    19973.64    257.54 o
   1   5  13      222.76      383.96     19.30 o
   2   5  13     4011.08     3860.32     63.37 o
   3   5  13    18813.43    18911.15    284.01 o
   4   5  13      135.49      172.24     16.24 o
   5   5  13    10650.22    10709.80    113.78 o
   6   5  13      741.26      736.96     21.74 o
   7   5  13       93.01       73.16     14.48 o
   8   5  13     2579.66     2793.49     47.74 o
   9   5  13    11018.56    10772.52    166.14 o
  10   5  13     4823.53     4968.93    101.03 o
  11   5  13     8361.78     8392.47    164.58 o
  12   5  13     1455.70     1543.89     67.58 o
  13   5  13     2739.94     2678.30     78.79 o
  14   5  13     4078.71     3916.85    105.55 o
 -19   6  13    11675.32    11259.58    286.79 o
 -18   6  13     1478.67     1667.37     56.18 o
 -17   6  13     2363.21     2563.09     67.18 o
 -16   6  13       44.39       50.71     22.56 o
 -15   6  13     1380.19     1287.45     44.49 o
 -14   6  13     2558.84     2543.04     61.30 o
 -13   6  13     8319.43     8256.33    133.72 o
 -12   6  13      603.51      629.12     32.02 o
 -11   6  13     5086.13     5236.55     76.67 o
 -10   6  13    11662.61    11845.82    139.80 o
  -9   6  13     4045.05     4203.43     59.67 o
  -8   6  13    22719.61    22166.45    224.07 o
  -7   6  13     3100.66     3172.38     51.12 o
  -6   6  13     2095.65     2001.56     32.76 o
  -5   6  13     1386.35     1522.56     36.89 o
  -4   6  13     9156.40     9379.99    102.83 o
  -3   6  13     4508.13     4476.17     53.65 o
  -2   6  13     2455.35     2310.03     38.58 o
  -1   6  13      478.89      493.16     17.85 o
   0   6  13      182.86      201.00     14.66 o
   1   6  13     4859.14     5176.14     97.04 o
   2   6  13     3792.93     3950.94     51.65 o
   3   6  13    11782.16    11786.70    129.21 o
   4   6  13      145.25      217.93     14.02 o
   5   6  13      909.23     1000.55     23.90 o
   6   6  13     9624.44     9944.17    122.83 o
   7   6  13      413.05      485.76     20.58 o
   8   6  13    10952.12    10766.81    137.19 o
   9   6  13      247.82      283.88     30.12 o
  10   6  13      640.20      702.82     39.12 o
  11   6  13     2216.94     2162.99     76.48 o
  12   6  13      948.78      977.28     50.82 o
  13   6  13      915.43      909.28     51.38 o
  14   6  13       79.47      122.86     50.75 o
 -19   7  13     3285.41     3338.71    224.36 o
 -18   7  13     1511.55     1473.88     56.61 o
 -17   7  13       79.38       42.40     25.54 o
 -16   7  13     9583.93     9489.90    178.21 o
 -15   7  13      417.55      462.30     30.19 o
 -14   7  13     6722.17     6637.33    107.49 o
 -13   7  13     6510.18     6649.19    113.28 o
 -12   7  13     1285.47     1431.58     46.73 o
 -11   7  13    32795.35    33117.41    414.42 o
 -10   7  13       73.09      134.41     19.02 o
  -9   7  13    14099.62    14090.43    161.84 o
  -8   7  13     1542.72     1673.63     43.02 o
  -7   7  13     4609.69     4551.31     60.51 o
  -6   7  13     6488.29     6670.39     83.97 o
  -5   7  13     6364.46     6658.92     77.97 o
  -4   7  13       91.73      171.45     13.17 o
  -3   7  13     4579.27     4748.68     58.16 o
  -2   7  13     9416.59     9303.00     99.49 o
  -1   7  13      614.13      676.23     19.22 o
   0   7  13    13351.19    13650.48    141.09 o
   1   7  13     3713.52     3734.88     47.66 o
   2   7  13      211.12      278.99     14.28 o
   3   7  13    17975.43    18038.75    192.19 o
   4   7  13     1501.85     1599.09     33.01 o
   5   7  13     9288.94     9198.54    115.33 o
   6   7  13      485.38      474.99     21.07 o
   7   7  13      197.46      226.15     17.95 o
   8   7  13      733.67      976.20     41.81 o
   9   7  13    10102.80    10054.24    177.21 o
  10   7  13      473.60      479.79     30.98 o
  11   7  13     3504.63     3447.83     96.52 o
  12   7  13     1778.84     1602.40     61.49 o
  13   7  13       16.41      -25.71     25.71 o
 -18   8  13      413.08      417.11     25.77 o
 -17   8  13     1511.55     1641.61     50.37 o
 -16   8  13      331.48      375.67     30.69 o
 -15   8  13     1087.77     1070.49     40.70 o
 -14   8  13       27.65       65.15     23.78 o
 -13   8  13    11064.76    11030.39    161.00 o
[truncated: 104,374 more chars]
